# Supplementary material for: Transcriptome Analysis and Functional Characterization Reveal That Peclg Gene Contributes to the Virulence of Penicillium expansum on Apple Fruits
Source: Foods. 2023 Jan 19;12(3):479. doi: 10.3390/foods12030479 (PMC9914705; doi:10.3390/foods12030479)
Supplement: Supplementary file 1 [file foods-12-00479-s001.zip]

Archive with 2 entries (2 files):
- Figure S1~S3.pdf
- Table S1~S4.xlsx
