# Supplementary material for: Transcriptome Analysis and Functional Characterization Reveal That Peclg Gene Contributes to the Virulence of Penicillium expansum on Apple Fruits
Source: Foods. 2023 Jan 19;12(3):479. doi: 10.3390/foods12030479 (PMC9914705; doi:10.3390/foods12030479)
Supplement: Supplementary file 1 [file foods-12-00479-s001.zip › Table S1~S4.xlsx]

## Sheet: Table S1
Table S1. Primers used in qRT-PCR
Gene #id	Forward	Reverse
PEX2_015270	TCCATCAACACAGTCAGCC	GGTGAACTTATCCTCGTCAATG
PEX2_021670	AACCCACACAGCCGTAACAC	GGACCAGCCAAAGAAGACAC
PEX2_030850	TTGGTATTCAGGGTTGTGG	TTGTTTGCCCAGGTGTATC
PEX2_044570	TCATTGTATGCTGGTTCTCC	GAAGTCTGTGACGCCATTC
PEX2_050080	TCTCAGCCGTCGTCAACTAC	CAACACGCAGAGTAAGATTGTG
PEX2_107230	TACCACCACCAATGCTGTC	GCAGAGGCAATGTTCTTTCC
PEX2_075550	AAGCACTCTGAAGCATTGG	GCATCATACTGAGCCTTTGAC
PEX2_001220	TTGATGGGAACCAACTGG	GCTTCTTCTTGTCTGCCTTG

## Sheet: Table S2
Table S2. Summary of the RNA-Seq data and the reads mapped to P. expansum genome.
Item	0 hai-1	0 hai-2	6 hai-1	6 hai-2	9 hai-1	9 hai-2
Base number	13571969100	13467503400	14278635000	12675834900	16027834200	15541539600
Clean reads number	45239897	44891678	47595450	42252783	53426114	51805132
Q30 Bases (%)	0.9056	0.9049	0.9027	0.9085	0.9031	0.8944
GC Bases (%)	47.85	47.61	48.03	47.1	47.05	47.21
Reads mapped to P. expansumgenome	114809	434049	7204173	5304221	9534467	9459105
Mapped ratio	0.0025	0.0097	0.1514	0.1255	0.1785	0.1826

## Sheet: Table S3
Table S3. Differentially expressed genes in P. expansum at 6 and 9 hai.
Gene #id	log2FoldChange	nr_annotation
6 hai
PEX2_106790	12.0454	UDP-glucuronosyl/UDP-glucosyltransferase [Penicillium expansum] KGO51154.1 UDP-glucuronosyl/UDP-glucosyltransferase [Penicillium expansum]
PEX2_048270	11.5341	L-asparaginase, type II [Penicillium expansum] KGO52928.1 L-asparaginase, type II [Penicillium expansum]
PEX2_038290	11.413	hypothetical protein PEX2_038290 [Penicillium expansum] KGO45931.1 hypothetical protein PEXP_018110 [Penicillium expansum] KGO52432.1 hypothetical protein PEX1_096670 [Penicillium expansum] KGO54341.1 hypothetical protein PEX2_038290 [Penicillium expansum]
PEX2_059540	11.388	Amino acid/polyamine transporter I [Penicillium expansum] KGO39926.1 Amino acid/polyamine transporter I [Penicillium expansum] KGO53310.1 Amino acid/polyamine transporter I [Penicillium expansum]
PEX2_097850	11.1677	Nucleic acid-binding, OB-fold [Penicillium expansum] KGO44616.1 Nucleic acid-binding, OB-fold [Penicillium expansum] KGO56706.1 Nucleic acid-binding, OB-fold [Penicillium expansum]
PEX2_072660	11.0171	Septin [Penicillium expansum] KGO35989.1 Septin [Penicillium expansum] KGO59311.1 Septin [Penicillium expansum] KGO71883.1 Septin [Penicillium expansum]
PEX2_051820	10.9166	FAD linked oxidase, N-terminal [Penicillium expansum] KGO49484.1 FAD linked oxidase, N-terminal [Penicillium expansum]
PEX2_066590	10.9011	Zinc/iron permease, fungal/plant [Penicillium expansum] KGO36393.1 Zinc/iron permease, fungal/plant [Penicillium expansum] KGO46311.1 Zinc/iron permease, fungal/plant [Penicillium expansum] KGO58149.1 Zinc/iron permease, fungal/plant [Penicillium expansum]
PEX2_068390	10.8201	Tetrapeptide transporter, OPT1/isp4 [Penicillium expansum] KGO42756.1 Tetrapeptide transporter, OPT1/isp4 [Penicillium expansum] KGO58329.1 Tetrapeptide transporter, OPT1/isp4 [Penicillium expansum] KGO62078.1 Tetrapeptide transporter, OPT1/isp4 [Penicillium expansum]
PEX2_032420	10.7355	Uncharacterized protein PEX2_032420 [Penicillium expansum] KGO51204.1 Uncharacterized protein PEX2_032420 [Penicillium expansum] KGO73193.1 Uncharacterized protein PEX1_092020 [Penicillium expansum]
PEX2_007830	10.6222	hypothetical protein PEX2_007830 [Penicillium expansum] KGO38062.1 hypothetical protein PEXP_080780 [Penicillium expansum] KGO51666.1 hypothetical protein PEX2_007830 [Penicillium expansum] KGO66860.1 hypothetical protein PEX1_077000 [Penicillium expansum]
PEX2_106800	10.5781	RTA-like protein [Penicillium expansum] KGO41850.1 RTA-like protein [Penicillium expansum] KGO51155.1 RTA-like protein [Penicillium expansum]
PEX2_074260	10.5703	Carbon-nitrogen hydrolase [Penicillium expansum] KGO38650.1 Carbon-nitrogen hydrolase [Penicillium expansum] KGO59446.1 Carbon-nitrogen hydrolase [Penicillium expansum] KGO60468.1 Carbon-nitrogen hydrolase [Penicillium expansum]
PEX2_067450	10.4914	Hydrophobin [Penicillium expansum] KGO46224.1 Hydrophobin [Penicillium expansum] KGO50089.1 Hydrophobin [Penicillium expansum] KGO58235.1 Hydrophobin [Penicillium expansum]
PEX2_004100	10.4627	hypothetical protein PEX2_004100 [Penicillium expansum] KGO57056.1 hypothetical protein PEX2_004100 [Penicillium expansum]
PEX2_072630	10.4352	FAD linked oxidase, N-terminal [Penicillium expansum] KGO35986.1 FAD linked oxidase, N-terminal [Penicillium expansum] KGO59308.1 FAD linked oxidase, N-terminal [Penicillium expansum] KGO71060.1 FAD linked oxidase, N-terminal [Penicillium expansum]
PEX2_031350	10.1597	Structural maintenance of chromosomes protein [Penicillium expansum] KGO43285.1 Structural maintenance of chromosomes protein [Penicillium expansum] KGO48418.1 Structural maintenance of chromosomes protein [Penicillium expansum] KGO49364.1 Structural maintenance of chromosomes protein [Penicillium expansum]
PEX2_072900	10.1088	Uncharacterized protein PEX2_072900 [Penicillium expansum] KGO36013.1 Uncharacterized protein PEXP_075320 [Penicillium expansum] KGO48784.1 Uncharacterized protein PEX1_003220 [Penicillium expansum] KGO59335.1 Uncharacterized protein PEX2_072900 [Penicillium expansum]
PEX2_046670	10.0409	Galactose oxidase/kelch, beta-propeller [Penicillium expansum] KGO62641.1 Galactose oxidase/kelch, beta-propeller [Penicillium expansum]
PEX2_062120	9.99394	Surfeit locus 4 [Penicillium expansum] KGO46559.1 Surfeit locus 4 [Penicillium expansum] KGO53604.1 Surfeit locus 4 [Penicillium expansum] KGO65860.1 Surfeit locus 4 [Penicillium expansum]
PEX2_007820	9.99286	hypothetical protein PEX2_007820 [Penicillium expansum] KGO38061.1 hypothetical protein PEXP_080770 [Penicillium expansum] KGO51665.1 hypothetical protein PEX2_007820 [Penicillium expansum] KGO66861.1 hypothetical protein PEX1_077010 [Penicillium expansum]
PEX2_009310	9.90824	ATPase, AAA-type, core [Penicillium expansum] KGO36584.1 ATPase, AAA-type, core [Penicillium expansum] KGO36971.1 ATPase, AAA-type, core [Penicillium expansum] KGO51364.1 ATPase, AAA-type, core [Penicillium expansum] OQD86377.1 hypothetical protein PENSOL_c090G11005 [Penicillium solitum]
PEX2_025180	9.8687	FAD dependent oxidoreductase [Penicillium expansum] KGO49185.1 FAD dependent oxidoreductase [Penicillium expansum] KGO50750.1 FAD dependent oxidoreductase [Penicillium expansum] KGO54116.1 FAD dependent oxidoreductase [Penicillium expansum]
PEX2_000950	9.84771	Glycoside hydrolase, family 31 [Penicillium expansum] KGO43354.1 Glycoside hydrolase, family 31 [Penicillium expansum] KGO57420.1 Glycoside hydrolase, family 31 [Penicillium expansum] KGO70177.1 Glycoside hydrolase, family 31 [Penicillium expansum]
PEX2_042710	9.81661	Cobalamin (vitamin B12) biosynthesis CobW-like, C-terminal [Penicillium expansum] KGO40598.1 Cobalamin (vitamin B12) biosynthesis CobW-like, C-terminal [Penicillium expansum] KGO48876.1 Cobalamin (vitamin B12) biosynthesis CobW-like, C-terminal [Penicillium expansum] KGO63071.1 Cobalamin (vitamin B12) biosynthesis CobW-like, C-terminal [Penicillium expansum]
PEX2_019320	9.80077	Condensin complex, subunit 1, N-terminal [Penicillium expansum] KGO37346.1 Condensin complex, subunit 1, N-terminal [Penicillium expansum] KGO38115.1 Condensin complex, subunit 1, N-terminal [Penicillium expansum] KGO60673.1 Condensin complex, subunit 1, N-terminal [Penicillium expansum]
PEX2_102190	9.75038	Uncharacterized protein PEX2_102190 [Penicillium expansum] KGO46045.1 Uncharacterized protein PEXP_016870 [Penicillium expansum] KGO61145.1 Uncharacterized protein PEX2_102190 [Penicillium expansum] KGO69045.1 Uncharacterized protein PEX1_025380 [Penicillium expansum] CRL19145.1 EF-hand-like domain [Penicillium camemberti] KOS44789.1 hypothetical protein ACN38_g4269 [Penicillium nordicum]
PEX2_014940	9.74524	Winged helix-turn-helix transcription repressor DNA-binding [Penicillium expansum] KGO40422.1 Winged helix-turn-helix transcription repressor DNA-binding [Penicillium expansum] KGO41129.1 Winged helix-turn-helix transcription repressor DNA-binding [Penicillium expansum] KGO61998.1 Winged helix-turn-helix transcription repressor DNA-binding [Penicillium expansum]
PEX2_055900	9.72533	Aldo/keto reductase subgroup [Penicillium expansum] KGO41349.1 Aldo/keto reductase subgroup [Penicillium expansum] KGO50112.1 Aldo/keto reductase subgroup [Penicillium expansum]
PEX2_087980	9.67656	RHO protein GDP dissociation inhibitor [Penicillium expansum] KGO35940.1 RHO protein GDP dissociation inhibitor [Penicillium expansum] KGO37587.1 RHO protein GDP dissociation inhibitor [Penicillium expansum] KGO60616.1 RHO protein GDP dissociation inhibitor [Penicillium expansum]
PEX2_106730	9.64846	DNA glycosylase [Penicillium expansum] KGO51148.1 DNA glycosylase [Penicillium expansum]
PEX2_086810	9.63286	XPG N-terminal [Penicillium expansum] KGO47932.1 XPG N-terminal [Penicillium expansum] KGO52664.1 XPG N-terminal [Penicillium expansum] KGO60499.1 XPG N-terminal [Penicillium expansum]
PEX2_002520	9.61276	Oligosaccharyl transferase complex, subunit Wbp1 [Penicillium expansum] KGO45491.1 Oligosaccharyl transferase complex, subunit Wbp1 [Penicillium expansum] KGO56076.1 Oligosaccharyl transferase complex, subunit Wbp1 [Penicillium expansum] KGO57278.1 Oligosaccharyl transferase complex, subunit Wbp1 [Penicillium expansum]
PEX2_010280	9.60491	hypothetical protein PEX2_010280 [Penicillium expansum] KGO36874.1 hypothetical protein PEXP_006730 [Penicillium expansum] KGO51461.1 hypothetical protein PEX2_010280 [Penicillium expansum] KGO64212.1 hypothetical protein PEX1_021010 [Penicillium expansum]
PEX2_040970	9.55911	hypothetical protein PEX2_040970 [Penicillium expansum] KGO45763.1 hypothetical protein PEXP_018860 [Penicillium expansum] KGO57967.1 hypothetical protein PEX2_040970 [Penicillium expansum] KGO72224.1 hypothetical protein PEX1_023270 [Penicillium expansum]
PEX2_079130	9.55141	Short-chain dehydrogenase/reductase SDR [Penicillium expansum] KGO42264.1 Short-chain dehydrogenase/reductase SDR [Penicillium expansum] KGO55413.1 Short-chain dehydrogenase/reductase SDR [Penicillium expansum] KGO56306.1 Short-chain dehydrogenase/reductase SDR [Penicillium expansum]
PEX2_042110	9.46152	Actin-binding, cofilin/tropomyosin type [Penicillium expansum] KGO63197.1 Actin-binding, cofilin/tropomyosin type [Penicillium expansum] KGO66928.1 Actin-binding, cofilin/tropomyosin type [Penicillium expansum]
PEX2_072930	9.44104	Alpha-actinin [Penicillium expansum] KGO36016.1 Alpha-actinin [Penicillium expansum] KGO39863.1 Alpha-actinin [Penicillium expansum] KGO59338.1 Alpha-actinin [Penicillium expansum]
PEX2_027540	9.4136	Ves allergen [Penicillium expansum] KGO42679.1 Ves allergen [Penicillium expansum] KGO50431.1 Ves allergen [Penicillium expansum] KGO64668.1 Ves allergen [Penicillium expansum]
PEX2_079110	9.40761	Glutamine synthetase, beta-Grasp [Penicillium expansum] KGO42262.1 Glutamine synthetase, beta-Grasp [Penicillium expansum] KGO55415.1 Glutamine synthetase, beta-Grasp [Penicillium expansum] KGO56304.1 Glutamine synthetase, beta-Grasp [Penicillium expansum]
PEX2_002570	9.40681	Carbohydrate-binding WSC, subgroup [Penicillium expansum] KGO45486.1 Carbohydrate-binding WSC, subgroup [Penicillium expansum] KGO57283.1 Carbohydrate-binding WSC, subgroup [Penicillium expansum] KGO70829.1 Carbohydrate-binding WSC, subgroup [Penicillium expansum]
PEX2_020870	9.33629	protein of unknown function DUF3818, PX-associated [Penicillium expansum] KGO44044.1 protein of unknown function DUF3818, PX-associated [Penicillium expansum] KGO57645.1 protein of unknown function DUF3818, PX-associated [Penicillium expansum] KGO72834.1 protein of unknown function DUF3818, PX-associated [Penicillium expansum]
PEX2_093820	9.33557	Pyridoxal phosphate-dependent transferase, major region, subdomain 2 [Penicillium expansum] KGO38102.1 Pyridoxal phosphate-dependent transferase, major region, subdomain 2 [Penicillium expansum] KGO47029.1 Pyridoxal phosphate-dependent transferase, major region, subdomain 2 [Penicillium expansum] KGO59027.1 Pyridoxal phosphate-dependent transferase, major region, subdomain 2 [Penicillium expansum]
PEX2_072230	9.33272	Myosin tail [Penicillium expansum] KGO59148.1 Myosin tail [Penicillium expansum]
PEX2_059330	9.29288	hypothetical protein PEX2_059330 [Penicillium expansum] KGO39947.1 hypothetical protein PEXP_033300 [Penicillium expansum] KGO53289.1 hypothetical protein PEX2_059330 [Penicillium expansum] KGO66204.1 hypothetical protein PEX1_050690 [Penicillium expansum]
PEX2_053600	9.28455	hypothetical protein PEX2_053600 [Penicillium expansum] KGO48030.1 hypothetical protein PEXP_038940 [Penicillium expansum] KGO59782.1 hypothetical protein PEX2_053600 [Penicillium expansum] KGO72038.1 hypothetical protein PEX1_023740 [Penicillium expansum]
PEX2_061180	9.27068	reverse transcriptase [Penicillium expansum] KGO46653.1 reverse transcriptase [Penicillium expansum] KGO53510.1 reverse transcriptase [Penicillium expansum] KGO66212.1 reverse transcriptase [Penicillium expansum]
PEX2_051240	9.26656	Proteasome endopeptidase complex, beta subunit [Penicillium expansum] KGO39104.1 Proteasome endopeptidase complex, beta subunit [Penicillium expansum] KGO49426.1 Proteasome endopeptidase complex, beta subunit [Penicillium expansum] KGO65838.1 Proteasome endopeptidase complex, beta subunit [Penicillium expansum]
PEX2_005620	9.24063	Tetratricopeptide-like helical [Penicillium expansum] KGO55840.1 Tetratricopeptide-like helical [Penicillium expansum] KGO70554.1 Tetratricopeptide-like helical [Penicillium expansum]
PEX2_024790	9.21286	Protein phosphatase 2C [Penicillium expansum] KGO44910.1 Protein phosphatase 2C [Penicillium expansum] KGO54000.1 Protein phosphatase 2C [Penicillium expansum] KGO71327.1 Protein phosphatase 2C [Penicillium expansum]
PEX2_012260	9.2068	Uncharacterized protein PEX2_012260 [Penicillium expansum] KGO62190.1 Uncharacterized protein PEX2_012260 [Penicillium expansum]
PEX2_020750	9.20124	hypothetical protein PEX2_020750 [Penicillium expansum] KGO57633.1 hypothetical protein PEX2_020750 [Penicillium expansum]
PEX2_050130	9.19495	hypothetical protein PEX2_050130 [Penicillium expansum] KGO36325.1 hypothetical protein PEX1_029400 [Penicillium expansum] KGO48539.1 hypothetical protein PEXP_072690 [Penicillium expansum] KGO55525.1 hypothetical protein PEX2_050130 [Penicillium expansum]
PEX2_071300	9.17059	Proteasome A-type subunit [Penicillium expansum] KGO38208.1 Proteasome A-type subunit [Penicillium expansum] KGO54597.1 Proteasome A-type subunit [Penicillium expansum]
PEX2_022560	9.09088	hypothetical protein PEX2_022560 [Penicillium expansum] KGO48760.1 hypothetical protein PEX1_003140 [Penicillium expansum] KGO57813.1 hypothetical protein PEX2_022560 [Penicillium expansum]
PEX2_057080	9.03732	Proteasome B-type subunit [Penicillium expansum] KGO40172.1 Proteasome B-type subunit [Penicillium expansum] KGO53065.1 Proteasome B-type subunit [Penicillium expansum] KGO59070.1 Proteasome B-type subunit [Penicillium expansum]
PEX2_014030	9.0371	Dopey, N-terminal [Penicillium expansum] KGO61907.1 Dopey, N-terminal [Penicillium expansum]
PEX2_009270	9.03338	NLI interacting factor [Penicillium expansum] KGO36588.1 NLI interacting factor [Penicillium expansum] KGO36975.1 NLI interacting factor [Penicillium expansum] KGO51360.1 NLI interacting factor [Penicillium expansum]
PEX2_067900	9.03305	Amidase [Penicillium expansum] KGO42707.1 Amidase [Penicillium expansum] KGO58280.1 Amidase [Penicillium expansum] KGO72552.1 Amidase [Penicillium expansum]
PEX2_020560	9.0301	Oligopeptide transporter OPT superfamily [Penicillium expansum] KGO41199.1 Oligopeptide transporter OPT superfamily [Penicillium expansum] KGO44075.1 Oligopeptide transporter OPT superfamily [Penicillium expansum] KGO57614.1 Oligopeptide transporter OPT superfamily [Penicillium expansum]
PEX2_080220	9.00409	Necrosis inducing protein [Penicillium expansum] KGO42373.1 Necrosis inducing protein [Penicillium expansum] KGO56415.1 Necrosis inducing protein [Penicillium expansum] KGO64920.1 Necrosis inducing protein [Penicillium expansum]
PEX2_058710	9.00131	Amino acid/polyamine transporter I [Penicillium expansum] KGO40009.1 Amino acid/polyamine transporter I [Penicillium expansum] KGO53227.1 Amino acid/polyamine transporter I [Penicillium expansum]
PEX2_037490	8.9779	hypothetical protein PEX2_037490 [Penicillium expansum] KGO36138.1 hypothetical protein PEXP_037890 [Penicillium expansum] KGO50598.1 hypothetical protein PEX2_037490 [Penicillium expansum] KGO68193.1 hypothetical protein PEX1_070960 [Penicillium expansum]
PEX2_076580	8.96311	hypothetical protein PEX2_076580 [Penicillium expansum] KGO39543.1 hypothetical protein PEXP_049580 [Penicillium expansum] KGO56830.1 hypothetical protein PEX2_076580 [Penicillium expansum] KGO61633.1 hypothetical protein PEX1_008190 [Penicillium expansum]
PEX2_016910	8.95117	WASH complex, F-actin capping protein, beta subunit [Penicillium expansum] KGO38513.1 WASH complex, F-actin capping protein, beta subunit [Penicillium expansum] KGO61785.1 WASH complex, F-actin capping protein, beta subunit [Penicillium expansum] KGO68995.1 WASH complex, F-actin capping protein, beta subunit [Penicillium expansum]
PEX2_021580	8.93935	Concanavalin A-like lectin/glucanases superfamily [Penicillium expansum] KGO49017.1 Concanavalin A-like lectin/glucanases superfamily [Penicillium expansum] KGO57715.1 Concanavalin A-like lectin/glucanases superfamily [Penicillium expansum] KGO63701.1 Concanavalin A-like lectin/glucanases superfamily [Penicillium expansum]
PEX2_051570	8.92645	Inositol monophosphatase [Penicillium expansum] KGO39137.1 Inositol monophosphatase [Penicillium expansum] KGO44037.1 Inositol monophosphatase [Penicillium expansum] KGO49459.1 Inositol monophosphatase [Penicillium expansum]
PEX2_099800	8.91172	Aldehyde dehydrogenase, N-terminal [Penicillium expansum] KGO43941.1 Aldehyde dehydrogenase, N-terminal [Penicillium expansum] KGO50479.1 Aldehyde dehydrogenase, N-terminal [Penicillium expansum] KGO60964.1 Aldehyde dehydrogenase, N-terminal [Penicillium expansum]
PEX2_074360	8.90498	Amine oxidase [Penicillium expansum] KGO38640.1 Amine oxidase [Penicillium expansum] KGO59456.1 Amine oxidase [Penicillium expansum]
PEX2_072620	8.87272	hypothetical protein PEX2_072620 [Penicillium expansum] KGO38905.1 hypothetical protein PEXP_049630 [Penicillium expansum] KGO59307.1 hypothetical protein PEX2_072620 [Penicillium expansum]
PEX2_014050	8.85194	Major facilitator superfamily domain, general substrate transporter [Penicillium expansum] KGO36185.1 Major facilitator superfamily domain, general substrate transporter [Penicillium expansum] KGO47864.1 Major facilitator superfamily domain, general substrate transporter [Penicillium expansum] KGO61909.1 Major facilitator superfamily domain, general substrate transporter [Penicillium expansum]
PEX2_104770	8.84208	Aldehyde dehydrogenase, N-terminal [Penicillium expansum] KGO49844.1 Aldehyde dehydrogenase, N-terminal [Penicillium expansum] KGO65369.1 Aldehyde dehydrogenase, N-terminal [Penicillium expansum]
PEX2_047980	8.83312	26S proteasome non-ATPase regulatory subunit Rpn12 [Penicillium expansum] KGO48368.1 26S proteasome non-ATPase regulatory subunit Rpn12 [Penicillium expansum] KGO52899.1 26S proteasome non-ATPase regulatory subunit Rpn12 [Penicillium expansum] KGO68038.1 26S proteasome non-ATPase regulatory subunit Rpn12 [Penicillium expansum]
PEX2_028370	8.82792	Major facilitator superfamily domain, general substrate transporter [Penicillium expansum] KGO38283.1 Major facilitator superfamily domain, general substrate transporter [Penicillium expansum] KGO46517.1 Major facilitator superfamily domain, general substrate transporter [Penicillium expansum] KGO50272.1 Major facilitator superfamily domain, general substrate transporter [Penicillium expansum]
PEX2_079960	8.79611	Acyl transferase/acyl hydrolase/lysophospholipase [Penicillium expansum] KGO42347.1 Acyl transferase/acyl hydrolase/lysophospholipase [Penicillium expansum] KGO56389.1 Acyl transferase/acyl hydrolase/lysophospholipase [Penicillium expansum] KGO63245.1 Acyl transferase/acyl hydrolase/lysophospholipase [Penicillium expansum]
PEX2_082300	8.78732	Potassium channel, voltage-dependent, beta subunit, KCNAB-like protein [Penicillium expansum] KGO36374.1 Potassium channel, voltage-dependent, beta subunit, KCNAB-like protein [Penicillium expansum] KGO41184.1 Potassium channel, voltage-dependent, beta subunit, KCNAB-like protein [Penicillium expansum] KGO52583.1 Potassium channel, voltage-dependent, beta subunit, KCNAB-like protein [Penicillium …
PEX2_068620	8.78704	hypothetical protein PEX2_068620 [Penicillium expansum] KGO42780.1 hypothetical protein PEXP_023090 [Penicillium expansum] KGO58352.1 hypothetical protein PEX2_068620 [Penicillium expansum] KGO67027.1 hypothetical protein PEX1_084510 [Penicillium expansum]
PEX2_098120	8.7632	hypothetical protein PEX2_098120 [Penicillium expansum] KGO44590.1 hypothetical protein PEXP_021080 [Penicillium expansum] KGO56733.1 hypothetical protein PEX2_098120 [Penicillium expansum]
PEX2_101880	8.75848	Phospholipase D family [Penicillium expansum] KGO61114.1 Phospholipase D family [Penicillium expansum]
PEX2_009490	8.7506	Tetratricopeptide-like helical [Penicillium expansum] KGO51382.1 Tetratricopeptide-like helical [Penicillium expansum]
PEX2_030140	8.73819	Zinc finger, RING-type [Penicillium expansum] KGO55196.1 Zinc finger, RING-type [Penicillium expansum]
PEX2_097440	8.73619	Thiamine pyrophosphate enzyme, C-terminal TPP-binding [Penicillium expansum] KGO43447.1 Thiamine pyrophosphate enzyme, C-terminal TPP-binding [Penicillium expansum] KGO45205.1 Thiamine pyrophosphate enzyme, C-terminal TPP-binding [Penicillium expansum] KGO56586.1 Thiamine pyrophosphate enzyme, C-terminal TPP-binding [Penicillium expansum]
PEX2_103350	8.70827	Cyclin, N-terminal [Penicillium expansum] KGO37947.1 Cyclin, N-terminal [Penicillium expansum] KGO47915.1 Cyclin, N-terminal [Penicillium expansum] KGO49702.1 Cyclin, N-terminal [Penicillium expansum]
PEX2_035850	8.70809	Tyrosine-protein phosphatase CDC14 [Penicillium expansum] KGO44252.1 Tyrosine-protein phosphatase CDC14 [Penicillium expansum] KGO60078.1 Tyrosine-protein phosphatase CDC14 [Penicillium expansum] KGO64894.1 Tyrosine-protein phosphatase CDC14 [Penicillium expansum]
PEX2_005550	8.68698	hypothetical protein PEX2_005550 [Penicillium expansum] KGO39435.1 hypothetical protein PEXP_042760 [Penicillium expansum] KGO55833.1 hypothetical protein PEX2_005550 [Penicillium expansum] KGO59436.1 hypothetical protein PEX1_093780 [Penicillium expansum]
PEX2_070120	8.67761	hypothetical protein PEX2_070120 [Penicillium expansum] KGO47271.1 hypothetical protein PEXP_069620 [Penicillium expansum] KGO58067.1 hypothetical protein PEX2_070120 [Penicillium expansum] KGO58091.1 hypothetical protein PEX1_007230 [Penicillium expansum]
PEX2_066440	8.67709	hypothetical protein PEX2_066440 [Penicillium expansum] KGO46326.1 hypothetical protein PEXP_099380 [Penicillium expansum] KGO58134.1 hypothetical protein PEX2_066440 [Penicillium expansum] KGO70350.1 hypothetical protein PEX1_022470 [Penicillium expansum]
PEX2_095840	8.67356	hypothetical protein PEX2_095840 [Penicillium expansum] KGO36429.1 hypothetical protein PEXP_102740 [Penicillium expansum] KGO50927.1 hypothetical protein PEX2_095840 [Penicillium expansum] KGO71206.1 hypothetical protein PEX1_107300 [Penicillium expansum]
PEX2_093180	8.65667	Tetratricopeptide-like helical [Penicillium expansum] KGO46965.1 Tetratricopeptide-like helical [Penicillium expansum] KGO58963.1 Tetratricopeptide-like helical [Penicillium expansum] KGO73132.1 Tetratricopeptide-like helical [Penicillium expansum]
PEX2_054650	8.65286	5&apos;-Nucleotidase/apyrase [Penicillium expansum] KGO48135.1 5&apos;-Nucleotidase/apyrase [Penicillium expansum] KGO59887.1 5&apos;-Nucleotidase/apyrase [Penicillium expansum] KGO70108.1 5&apos;-Nucleotidase/apyrase [Penicillium expansum]
PEX2_022780	8.64019	FAD linked oxidase, N-terminal [Penicillium expansum] KGO48270.1 FAD linked oxidase, N-terminal [Penicillium expansum] KGO53750.1 FAD linked oxidase, N-terminal [Penicillium expansum] KGO64530.1 FAD linked oxidase, N-terminal [Penicillium expansum]
PEX2_076500	8.63835	hypothetical protein PEX2_076500 [Penicillium expansum] KGO45287.1 hypothetical protein PEXP_059080 [Penicillium expansum] KGO52751.1 hypothetical protein PEX1_085370 [Penicillium expansum] KGO56894.1 hypothetical protein PEX2_076500 [Penicillium expansum]
PEX2_007070	8.6341	Uncharacterized protein family UPF0615 [Penicillium expansum] KGO38666.1 Uncharacterized protein family UPF0615 [Penicillium expansum] KGO51631.1 Uncharacterized protein family UPF0615 [Penicillium expansum]
PEX2_090190	8.63147	Ribosome control protein 1 [Penicillium expansum] KGO47525.1 Ribosome control protein 1 [Penicillium expansum] KGO50442.1 Ribosome control protein 1 [Penicillium expansum] KGO54766.1 Ribosome control protein 1 [Penicillium expansum]
PEX2_038220	8.62676	Cytochrome cd1-nitrite reductase-like, C-terminal heme d1 [Penicillium expansum] KGO45938.1 Cytochrome cd1-nitrite reductase-like, C-terminal heme d1 [Penicillium expansum] KGO54334.1 Cytochrome cd1-nitrite reductase-like, C-terminal heme d1 [Penicillium expansum] KGO61873.1 Cytochrome cd1-nitrite reductase-like, C-terminal heme d1 [Penicillium expansum]
QM_newGene_311	8.62594	hypothetical protein PEXP_060770 [Penicillium expansum]
PEX2_000720	8.62524	Carbon-nitrogen hydrolase [Penicillium expansum] KGO43377.1 Carbon-nitrogen hydrolase [Penicillium expansum] KGO57397.1 Carbon-nitrogen hydrolase [Penicillium expansum]
PEX2_102230	8.6203	5-formyltetrahydrofolate cyclo-ligase [Penicillium expansum] KGO46041.1 5-formyltetrahydrofolate cyclo-ligase [Penicillium expansum] KGO61149.1 5-formyltetrahydrofolate cyclo-ligase [Penicillium expansum]
PEX2_010170	8.61702	ATPase, AAA-2 [Penicillium expansum] KGO36885.1 ATPase, AAA-2 [Penicillium expansum] KGO51450.1 ATPase, AAA-2 [Penicillium expansum] KGO65092.1 ATPase, AAA-2 [Penicillium expansum]
PEX2_097060	8.60083	hypothetical protein PEX2_097060 [Penicillium expansum] KGO45243.1 hypothetical protein PEXP_060320 [Penicillium expansum] KGO56548.1 hypothetical protein PEX2_097060 [Penicillium expansum] KGO72314.1 hypothetical protein PEX1_060310 [Penicillium expansum]
PEX2_092900	8.58777	Regulatory subunit Dfp1/Him1, central region [Penicillium expansum] KGO40998.1 Regulatory subunit Dfp1/Him1, central region [Penicillium expansum] KGO47137.1 Regulatory subunit Dfp1/Him1, central region [Penicillium expansum] KGO58935.1 Regulatory subunit Dfp1/Him1, central region [Penicillium expansum]
PEX2_027060	8.58751	hypothetical protein PEX2_027060 [Penicillium expansum] KGO42630.1 hypothetical protein PEXP_025010 [Penicillium expansum] KGO50383.1 hypothetical protein PEX2_027060 [Penicillium expansum] KGO65065.1 hypothetical protein PEX1_016380 [Penicillium expansum]
PEX2_009530	8.57981	Mannose-binding lectin [Penicillium expansum] KGO51386.1 Mannose-binding lectin [Penicillium expansum]
PEX2_021820	8.57056	Exo70 exocyst complex subunit [Penicillium expansum] KGO47739.1 Exo70 exocyst complex subunit [Penicillium expansum] KGO49041.1 Exo70 exocyst complex subunit [Penicillium expansum] KGO57739.1 Exo70 exocyst complex subunit [Penicillium expansum]
PEX2_053440	8.57016	hypothetical protein PEX2_053440 [Penicillium expansum] KGO48014.1 hypothetical protein PEXP_038780 [Penicillium expansum] KGO59247.1 hypothetical protein PEX1_061620 [Penicillium expansum] KGO59766.1 hypothetical protein PEX2_053440 [Penicillium expansum]
PEX2_068520	8.56533	Glutaredoxin [Penicillium expansum] KGO42770.1 Glutaredoxin [Penicillium expansum] KGO58342.1 Glutaredoxin [Penicillium expansum] KGO65733.1 Glutaredoxin [Penicillium expansum]
PEX2_100800	8.55557	hypothetical protein PEX2_100800 [Penicillium expansum] KGO60815.1 hypothetical protein PEX2_100800 [Penicillium expansum]
PEX2_070810	8.54637	ARP2/3 complex, p21-Arc subunit [Penicillium expansum] KGO38257.1 ARP2/3 complex, p21-Arc subunit [Penicillium expansum] KGO51744.1 ARP2/3 complex, p21-Arc subunit [Penicillium expansum] KGO54548.1 ARP2/3 complex, p21-Arc subunit [Penicillium expansum] KGO76195.1 ARP2/3 complex, p21-Arc subunit [Penicillium italicum]
PEX2_037180	8.52784	RasGAP protein, C-terminal [Penicillium expansum] KGO50547.1 RasGAP protein, C-terminal [Penicillium expansum] KGO67211.1 RasGAP protein, C-terminal [Penicillium expansum]
PEX2_019100	8.52676	O-methyltransferase, family 2 [Penicillium expansum] KGO62267.1 O-methyltransferase, family 2 [Penicillium expansum]
PEX2_043670	8.51588	Uncharacterized protein PEX2_043670 [Penicillium expansum] KGO52050.1 Uncharacterized protein PEX1_104440 [Penicillium expansum] KGO62844.1 Uncharacterized protein PEX2_043670 [Penicillium expansum]
PEX2_014600	8.50955	hypothetical protein PEX2_014600 [Penicillium expansum] KGO41163.1 hypothetical protein PEXP_085260 [Penicillium expansum] KGO58711.1 hypothetical protein PEX1_101630 [Penicillium expansum] KGO61964.1 hypothetical protein PEX2_014600 [Penicillium expansum]
PEX2_099730	8.46649	Ribophorin II [Penicillium expansum] KGO43934.1 Ribophorin II [Penicillium expansum] KGO60957.1 Ribophorin II [Penicillium expansum] KGO66852.1 Ribophorin II [Penicillium expansum]
PEX2_025260	8.45154	Protein of unknown function DUF4246 [Penicillium expansum] KGO49193.1 Protein of unknown function DUF4246 [Penicillium expansum] KGO50742.1 Protein of unknown function DUF4246 [Penicillium expansum] KGO54124.1 Protein of unknown function DUF4246 [Penicillium expansum]
PEX2_049500	8.44849	Phospholipid methyltransferase [Penicillium expansum] KGO46468.1 Phospholipid methyltransferase [Penicillium expansum] KGO51909.1 Phospholipid methyltransferase [Penicillium expansum] KGO55660.1 Phospholipid methyltransferase [Penicillium expansum]
PEX2_107670	8.44637	Phosphomevalonate kinase, eukaryotic [Penicillium expansum] KGO41762.1 Phosphomevalonate kinase, eukaryotic [Penicillium expansum] KGO52108.1 Phosphomevalonate kinase, eukaryotic [Penicillium expansum] KGO65161.1 Phosphomevalonate kinase, eukaryotic [Penicillium expansum]
PEX2_005130	8.44468	hypothetical protein PEX2_005130 [Penicillium expansum] KGO39477.1 hypothetical protein PEXP_043180 [Penicillium expansum] KGO50174.1 hypothetical protein PEX1_081720 [Penicillium expansum] KGO55753.1 hypothetical protein PEX2_005130 [Penicillium expansum]
PEX2_095660	8.43897	Peptidase M28 [Penicillium expansum] KGO50909.1 Peptidase M28 [Penicillium expansum] KGO63796.1 Peptidase M28 [Penicillium expansum]
PEX2_051990	8.43109	Glycosyl hydrolase family 32, C-terminal [Penicillium expansum] KGO39179.1 Glycosyl hydrolase family 32, C-terminal [Penicillium expansum] KGO49501.1 Glycosyl hydrolase family 32, C-terminal [Penicillium expansum] KGO55937.1 Glycosyl hydrolase family 32, C-terminal [Penicillium expansum]
PEX2_039000	8.42093	Heat shock protein 70 family [Penicillium expansum] KGO54196.1 Heat shock protein 70 family [Penicillium expansum] KGO70615.1 Heat shock protein 70 family [Penicillium expansum]
PEX2_078130	8.41945	Spindle associated [Penicillium expansum] KGO37392.1 Spindle associated [Penicillium expansum] KGO42164.1 Spindle associated [Penicillium expansum] KGO56206.1 Spindle associated [Penicillium expansum]
PEX2_045430	8.41504	hypothetical protein PEX2_045430 [Penicillium expansum] KGO62761.1 hypothetical protein PEX2_045430 [Penicillium expansum]
PEX2_055160	8.41393	Uncharacterized protein PEX2_055160 [Penicillium expansum] KGO40451.1 Uncharacterized protein PEXP_030270 [Penicillium expansum] KGO59675.1 Uncharacterized protein PEX2_055160 [Penicillium expansum] KGO64689.1 Uncharacterized protein PEX1_053340 [Penicillium expansum]
PEX2_062410	8.40557	hypothetical protein PEX2_062410 [Penicillium expansum] KGO40332.1 hypothetical protein PEXP_031470 [Penicillium expansum] KGO52959.1 hypothetical protein PEX2_062410 [Penicillium expansum] KGO55760.1 hypothetical protein PEX1_062480 [Penicillium expansum]
PEX2_003470	8.38563	protein of unknown function DUF1989 [Penicillium expansum] KGO42872.1 protein of unknown function DUF1989 [Penicillium expansum] KGO56017.1 protein of unknown function DUF1989 [Penicillium expansum] KGO56993.1 protein of unknown function DUF1989 [Penicillium expansum]
PEX2_098760	8.36718	Arf GTPase activating protein [Penicillium expansum] KGO44527.1 Arf GTPase activating protein [Penicillium expansum] KGO55341.1 Arf GTPase activating protein [Penicillium expansum] KGO56797.1 Arf GTPase activating protein [Penicillium expansum]
PEX2_108810	8.36262	Aldehyde dehydrogenase, C-terminal [Penicillium expansum] KGO45090.1 Aldehyde dehydrogenase, C-terminal [Penicillium expansum] KGO52225.1 Aldehyde dehydrogenase, C-terminal [Penicillium expansum] KGO73508.1 Aldehyde dehydrogenase, C-terminal [Penicillium expansum]
PEX2_040050	8.35784	Endoplasmic reticulum, stress-associated Ramp4 [Penicillium expansum] KGO45855.1 Endoplasmic reticulum, stress-associated Ramp4 [Penicillium expansum] KGO57854.1 Endoplasmic reticulum, stress-associated Ramp4 [Penicillium expansum] KGO67704.1 Endoplasmic reticulum, stress-associated Ramp4 [Penicillium italicum] KGO72487.1 Endoplasmic reticulum, stress-associated Ramp4 [Penicillium expansum]
PEX2_088870	8.35192	hypothetical protein PEX2_088870 [Penicillium expansum] KGO41989.1 hypothetical protein PEXP_054110 [Penicillium expansum] KGO60429.1 hypothetical protein PEX2_088870 [Penicillium expansum] KGO68211.1 hypothetical protein PEX1_091290 [Penicillium expansum]
PEX2_061380	8.3453	Aldo/keto reductase [Penicillium expansum] KGO46633.1 Aldo/keto reductase [Penicillium expansum] KGO53530.1 Aldo/keto reductase [Penicillium expansum] KGO73047.1 Aldo/keto reductase [Penicillium expansum]
PEX2_007190	8.33771	hypothetical protein PEX2_007190 [Penicillium expansum] KGO38185.1 hypothetical protein PEX1_073370 [Penicillium expansum] KGO45153.1 hypothetical protein PEXP_091830 [Penicillium expansum] KGO51643.1 hypothetical protein PEX2_007190 [Penicillium expansum]
PEX2_032220	8.33718	TUP1-like enhancer of split [Penicillium expansum] KGO47508.1 TUP1-like enhancer of split [Penicillium expansum] KGO54445.1 TUP1-like enhancer of split [Penicillium expansum] KGO61882.1 TUP1-like enhancer of split [Penicillium expansum]
PEX2_012450	8.31847	hypothetical protein PEX2_012450 [Penicillium expansum] KGO38969.1 hypothetical protein PEXP_058480 [Penicillium expansum] KGO61828.1 hypothetical protein PEX1_007380 [Penicillium expansum] KGO62209.1 hypothetical protein PEX2_012450 [Penicillium expansum]
PEX2_096710	8.31583	Ubiquitin system component Cue [Penicillium expansum] KGO40763.1 Ubiquitin system component Cue [Penicillium expansum] KGO51131.1 Ubiquitin system component Cue [Penicillium expansum] KGO66200.1 Ubiquitin system component Cue [Penicillium expansum]
PEX2_021230	8.31365	Acyltransferase ChoActase/COT/CPT [Penicillium expansum] KGO48982.1 Acyltransferase ChoActase/COT/CPT [Penicillium expansum] KGO57680.1 Acyltransferase ChoActase/COT/CPT [Penicillium expansum] KGO73573.1 Acyltransferase ChoActase/COT/CPT [Penicillium expansum]
PEX2_014730	8.31268	hypothetical protein PEX2_014730 [Penicillium expansum] KGO41150.1 hypothetical protein PEXP_085130 [Penicillium expansum] KGO61977.1 hypothetical protein PEX2_014730 [Penicillium expansum] KGO71997.1 hypothetical protein PEX1_033030 [Penicillium expansum]
PEX2_074700	8.31239	Tctex-1 [Penicillium expansum] KGO38606.1 Tctex-1 [Penicillium expansum] KGO56882.1 Tctex-1 [Penicillium expansum] KGO59490.1 Tctex-1 [Penicillium expansum]
PEX2_032790	8.30795	Aldehyde dehydrogenase, N-terminal [Penicillium expansum] KGO60140.1 Aldehyde dehydrogenase, N-terminal [Penicillium expansum]
PEX2_080550	8.3037	hypothetical protein PEX2_080550 [Penicillium expansum] KGO42406.1 hypothetical protein PEXP_053580 [Penicillium expansum] KGO56448.1 hypothetical protein PEX2_080550 [Penicillium expansum]
PEX2_041240	8.29944	Gelsolin [Penicillium expansum] KGO57994.1 Gelsolin [Penicillium expansum]
PEX2_097510	8.29836	Glycoside hydrolase, family 31 [Penicillium expansum] KGO47684.1 Glycoside hydrolase, family 31 [Penicillium expansum] KGO56902.1 Glycoside hydrolase, family 31 [Penicillium expansum] KGO64874.1 Glycoside hydrolase, family 31 [Penicillium expansum]
PEX2_004940	8.29744	Microtubule-associated protein, MAP65/Ase1/PRC1 [Penicillium expansum] KGO43019.1 Microtubule-associated protein, MAP65/Ase1/PRC1 [Penicillium expansum] KGO57139.1 Microtubule-associated protein, MAP65/Ase1/PRC1 [Penicillium expansum] KGO70215.1 Microtubule-associated protein, MAP65/Ase1/PRC1 [Penicillium expansum]
PEX2_080940	8.27428	hypothetical protein PEX2_080940 [Penicillium expansum] KGO39825.1 hypothetical protein PEXP_032400 [Penicillium expansum] KGO61240.1 hypothetical protein PEX2_080940 [Penicillium expansum] KGO64798.1 hypothetical protein PEX1_003980 [Penicillium expansum]
PEX2_016970	8.27306	hypothetical protein PEX2_016970 [Penicillium expansum] KGO61791.1 hypothetical protein PEX2_016970 [Penicillium expansum]
PEX2_094750	8.27243	ATPase, AAA-type, core [Penicillium expansum] KGO51009.1 ATPase, AAA-type, core [Penicillium expansum]
PEX2_040240	8.26453	hypothetical protein PEX2_040240 [Penicillium expansum] KGO43231.1 hypothetical protein PEX1_088510 [Penicillium expansum] KGO45836.1 hypothetical protein PEXP_019600 [Penicillium expansum] KGO57873.1 hypothetical protein PEX2_040240 [Penicillium expansum]
PEX2_041630	8.26159	C4-type zinc-finger of DNA polymerase delta [Penicillium expansum] KGO45369.1 C4-type zinc-finger of DNA polymerase delta [Penicillium expansum] KGO63149.1 C4-type zinc-finger of DNA polymerase delta [Penicillium expansum] KGO72613.1 C4-type zinc-finger of DNA polymerase delta [Penicillium expansum]
PEX2_053580	8.26087	Gaa1-like, GPI transamidase component [Penicillium expansum] KGO48028.1 Gaa1-like, GPI transamidase component [Penicillium expansum] KGO59780.1 Gaa1-like, GPI transamidase component [Penicillium expansum] KGO72036.1 Gaa1-like, GPI transamidase component [Penicillium expansum]
PEX2_085610	8.25875	AP complex, mu/sigma subunit [Penicillium expansum] KGO37178.1 AP complex, mu/sigma subunit [Penicillium expansum] KGO61486.1 AP complex, mu/sigma subunit [Penicillium expansum]
PEX2_041810	8.23705	Concanavalin A-like lectin/glucanase, subgroup [Penicillium expansum] KGO45351.1 Concanavalin A-like lectin/glucanase, subgroup [Penicillium expansum] KGO63167.1 Concanavalin A-like lectin/glucanase, subgroup [Penicillium expansum] KGO72096.1 Concanavalin A-like lectin/glucanase, subgroup [Penicillium expansum]
PEX2_057430	8.22832	hypothetical protein PEX2_057430 [Penicillium expansum] KGO40136.1 hypothetical protein PEXP_035200 [Penicillium expansum] KGO44691.1 hypothetical protein PEX1_017310 [Penicillium expansum] KGO53100.1 hypothetical protein PEX2_057430 [Penicillium expansum]
PEX2_096560	8.22683	Alkaline phosphatase D-like protein [Penicillium expansum] KGO40748.1 Alkaline phosphatase D-like protein [Penicillium expansum] KGO51116.1 Alkaline phosphatase D-like protein [Penicillium expansum] KGO73265.1 Alkaline phosphatase D-like protein [Penicillium expansum]
PEX2_015720	8.22503	hypothetical protein PEX2_015720 [Penicillium expansum] KGO40919.1 hypothetical protein PEXP_087020 [Penicillium expansum] KGO50850.1 hypothetical protein PEX1_053760 [Penicillium expansum] KGO61667.1 hypothetical protein PEX2_015720 [Penicillium expansum]
PEX2_060270	8.21521	hypothetical protein PEX2_060270 [Penicillium expansum] KGO46729.1 hypothetical protein PEXP_068990 [Penicillium expansum] KGO53420.1 hypothetical protein PEX2_060270 [Penicillium expansum]
PEX2_061260	8.2104	Dehydrogenase, multihelical [Penicillium expansum] KGO46645.1 Dehydrogenase, multihelical [Penicillium expansum] KGO53518.1 Dehydrogenase, multihelical [Penicillium expansum] KGO66220.1 Dehydrogenase, multihelical [Penicillium expansum]
PEX2_005470	8.19228	hypothetical protein PEX2_005470 [Penicillium expansum] KGO39443.1 hypothetical protein PEXP_042840 [Penicillium expansum] KGO55825.1 hypothetical protein PEX2_005470 [Penicillium expansum] KGO70637.1 hypothetical protein PEX1_011130 [Penicillium expansum]
PEX2_051830	8.19145	RTA-like protein [Penicillium expansum] KGO39163.1 RTA-like protein [Penicillium expansum] KGO49485.1 RTA-like protein [Penicillium expansum] KGO49525.1 RTA-like protein [Penicillium expansum]
PEX2_047360	8.18568	hypothetical protein PEX2_047360 [Penicillium expansum] KGO39710.1 hypothetical protein PEXP_048870 [Penicillium expansum] KGO50651.1 hypothetical protein PEX1_054530 [Penicillium expansum] KGO62710.1 hypothetical protein PEX2_047360 [Penicillium expansum]
PEX2_034820	8.18299	hypothetical protein PEX2_034820 [Penicillium expansum] KGO44996.1 hypothetical protein PEXP_090260 [Penicillium expansum] KGO47107.1 hypothetical protein PEX1_028680 [Penicillium expansum] KGO60304.1 hypothetical protein PEX2_034820 [Penicillium expansum]
PEX2_104300	8.18077	Redoxin [Penicillium expansum] KGO37852.1 Redoxin [Penicillium expansum] KGO49797.1 Redoxin [Penicillium expansum] KGO64826.1 Redoxin [Penicillium expansum]
PEX2_089340	8.18062	hypothetical protein PEX2_089340 [Penicillium expansum] KGO39247.1 hypothetical protein PEXP_045170 [Penicillium expansum] KGO54903.1 hypothetical protein PEX2_089340 [Penicillium expansum]
PEX2_096150	8.17817	hypothetical protein PEX2_096150 [Penicillium expansum] KGO44197.1 hypothetical protein PEXP_056900 [Penicillium expansum] KGO51070.1 hypothetical protein PEX2_096150 [Penicillium expansum] KGO68325.1 hypothetical protein PEX1_078670 [Penicillium expansum]
PEX2_003130	8.14456	Cytochrome P450 [Penicillium expansum] KGO42838.1 Cytochrome P450 [Penicillium expansum] KGO56959.1 Cytochrome P450 [Penicillium expansum] KGO65756.1 Cytochrome P450 [Penicillium expansum]
PEX2_023900	8.13964	SPla/RYanodine receptor SPRY [Penicillium expansum] KGO53862.1 SPla/RYanodine receptor SPRY [Penicillium expansum]
PEX2_000450	8.13548	Signal peptidase 22kDa subunit [Penicillium expansum] KGO43404.1 Signal peptidase 22kDa subunit [Penicillium expansum] KGO57370.1 Signal peptidase 22kDa subunit [Penicillium expansum] KGO71557.1 Signal peptidase 22kDa subunit [Penicillium expansum]
PEX2_071410	8.13039	hypothetical protein PEX2_071410 [Penicillium expansum] KGO38198.1 hypothetical protein PEXP_101400 [Penicillium expansum] KGO54607.1 hypothetical protein PEX2_071410 [Penicillium expansum] KGO61285.1 hypothetical protein PEX1_049070 [Penicillium expansum]
PEX2_001090	8.12938	hypothetical protein PEX2_001090 [Penicillium expansum] KGO43340.1 hypothetical protein PEXP_096310 [Penicillium expansum] KGO57434.1 hypothetical protein PEX2_001090 [Penicillium expansum] KGO66370.1 hypothetical protein PEX1_051750 [Penicillium expansum]
PEX2_107230	8.12634	Pectin lyase fold/virulence factor [Penicillium expansum] KGO41806.1 Pectin lyase fold/virulence factor [Penicillium expansum] KGO52064.1 Pectin lyase fold/virulence factor [Penicillium expansum] KGO65799.1 Pectin lyase fold/virulence factor [Penicillium expansum]
PEX2_057890	8.11741	Ubiquitin-associated/translation elongation factor EF1B, N-terminal, eukaryote [Penicillium expansum] KGO40090.1 Ubiquitin-associated/translation elongation factor EF1B, N-terminal, eukaryote [Penicillium expansum] KGO46346.1 Ubiquitin-associated/translation elongation factor EF1B, N-terminal, eukaryote [Penicillium expansum] KGO53146.1 Ubiquitin-associated/translation elongation factor EF1B, N-t…
PEX2_108480	8.10409	Uracil-DNA glycosylase [Penicillium expansum] KGO52189.1 Uracil-DNA glycosylase [Penicillium expansum]
PEX2_056790	8.09785	Peptidase S8/S53, subtilisin/kexin/sedolisin [Penicillium expansum] KGO38123.1 Peptidase S8/S53, subtilisin/kexin/sedolisin [Penicillium expansum] KGO40201.1 Peptidase S8/S53, subtilisin/kexin/sedolisin [Penicillium expansum] KGO53036.1 Peptidase S8/S53, subtilisin/kexin/sedolisin [Penicillium expansum]
PEX2_081410	8.09783	hypothetical protein PEX2_081410 [Penicillium expansum] KGO48238.1 hypothetical protein PEXP_040700 [Penicillium expansum] KGO52530.1 hypothetical protein PEX2_081410 [Penicillium expansum] KGO67449.1 hypothetical protein PEX1_025000 [Penicillium expansum]
PEX2_039400	8.0856	Protein of unknown function, DUF1537 [Penicillium expansum] KGO38709.1 Protein of unknown function, DUF1537 [Penicillium expansum] KGO54236.1 Protein of unknown function, DUF1537 [Penicillium expansum] KGO56517.1 Protein of unknown function, DUF1537 [Penicillium expansum]
PEX2_040770	8.08539	Peptidase aspartic, catalytic [Penicillium expansum] KGO57947.1 Peptidase aspartic, catalytic [Penicillium expansum]
PEX2_101650	8.08395	DNA recombination/repair protein RecA, monomer-monomer interface [Penicillium expansum] KGO47633.1 DNA recombination/repair protein RecA, monomer-monomer interface [Penicillium expansum] KGO61086.1 DNA recombination/repair protein RecA, monomer-monomer interface [Penicillium expansum] KGO67840.1 DNA recombination/repair protein RecA, monomer-monomer interface [Penicillium expansum]
PEX2_078510	8.07313	DNA mismatch repair protein, MSH2 [Penicillium expansum] KGO42203.1 DNA mismatch repair protein, MSH2 [Penicillium expansum] KGO56244.1 DNA mismatch repair protein, MSH2 [Penicillium expansum] KGO64228.1 DNA mismatch repair protein, MSH2 [Penicillium expansum]
PEX2_110020	8.0639	Major facilitator superfamily domain, general substrate transporter [Penicillium expansum] KGO43180.1 Major facilitator superfamily domain, general substrate transporter [Penicillium expansum] KGO52360.1 Major facilitator superfamily domain, general substrate transporter [Penicillium expansum] KGO72591.1 Major facilitator superfamily domain, general substrate transporter [Penicillium expansum]
PEX2_019090	8.06263	hypothetical protein PEX2_019090 [Penicillium expansum] KGO41476.1 hypothetical protein PEXP_105520 [Penicillium expansum] KGO62266.1 hypothetical protein PEX2_019090 [Penicillium expansum] KGO63501.1 hypothetical protein PEX1_089620 [Penicillium expansum]
PEX2_011810	8.05514	Major facilitator superfamily domain, general substrate transporter [Penicillium expansum] KGO40694.1 Major facilitator superfamily domain, general substrate transporter [Penicillium expansum] KGO63392.1 Major facilitator superfamily domain, general substrate transporter [Penicillium expansum] KGO70789.1 Major facilitator superfamily domain, general substrate transporter [Penicillium expansum]
PEX2_002380	8.05038	Dynamin [Penicillium expansum] KGO45505.1 Dynamin [Penicillium expansum] KGO56090.1 Dynamin [Penicillium expansum] KGO57264.1 Dynamin [Penicillium expansum]
PEX2_053410	8.03173	hypothetical protein PEX2_053410 [Penicillium expansum] KGO48011.1 hypothetical protein PEXP_038750 [Penicillium expansum] KGO59244.1 hypothetical protein PEX1_061590 [Penicillium expansum] KGO59763.1 hypothetical protein PEX2_053410 [Penicillium expansum]
PEX2_017130	8.02649	DeoxyUTP pyrophosphatase [Penicillium expansum] KGO38491.1 DeoxyUTP pyrophosphatase [Penicillium expansum] KGO61807.1 DeoxyUTP pyrophosphatase [Penicillium expansum] KGO72722.1 DeoxyUTP pyrophosphatase [Penicillium expansum]
PEX2_103770	8.02064	hypothetical protein PEX2_103770 [Penicillium expansum] KGO37905.1 hypothetical protein PEXP_079210 [Penicillium expansum] KGO49744.1 hypothetical protein PEX2_103770 [Penicillium expansum]
PEX2_066430	8.01848	hypothetical protein PEX2_066430 [Penicillium expansum] KGO46327.1 Glycoside hydrolase, superfamily [Penicillium expansum] KGO58133.1 hypothetical protein PEX2_066430 [Penicillium expansum] KGO70349.1 hypothetical protein PEX1_022460 [Penicillium expansum]
PEX2_004000	8.01373	Uncharacterized protein PEX2_004000 [Penicillium expansum] KGO42925.1 Uncharacterized protein PEXP_026740 [Penicillium expansum] KGO57046.1 Uncharacterized protein PEX2_004000 [Penicillium expansum] KGO70023.1 Uncharacterized protein PEX1_068150 [Penicillium expansum]
PEX2_065190	8.00744	Patched [Penicillium expansum] KGO51799.1 Patched [Penicillium expansum] KGO68661.1 Patched [Penicillium expansum]
PEX2_075390	8.00586	Uncharacterized protein PEX2_075390 [Penicillium expansum] KGO35981.1 Uncharacterized protein PEX1_032470 [Penicillium expansum] KGO40803.1 Uncharacterized protein PEXP_086150 [Penicillium expansum] KGO59559.1 Uncharacterized protein PEX2_075390 [Penicillium expansum]
PEX2_051680	8.00144	Amidase [Penicillium expansum] KGO39148.1 Amidase [Penicillium expansum] KGO44026.1 Amidase [Penicillium expansum] KGO49470.1 Amidase [Penicillium expansum]
PEX2_095870	7.97773	hypothetical protein PEX2_095870 [Penicillium expansum] KGO36432.1 hypothetical protein PEXP_102770 [Penicillium expansum] KGO50930.1 hypothetical protein PEX2_095870 [Penicillium expansum]
PEX2_080750	7.97551	ATPase, AAA-type, core [Penicillium expansum] KGO39844.1 ATPase, AAA-type, core [Penicillium expansum] KGO54183.1 ATPase, AAA-type, core [Penicillium expansum] KGO61221.1 ATPase, AAA-type, core [Penicillium expansum]
PEX2_039670	7.97539	Auxin efflux carrier [Penicillium expansum] KGO38736.1 Auxin efflux carrier [Penicillium expansum] KGO45562.1 Auxin efflux carrier [Penicillium expansum] KGO54263.1 Auxin efflux carrier [Penicillium expansum]
PEX2_103440	7.97412	Vacuolar protein sorting-associated protein 26 [Penicillium expansum] KGO37938.1 Vacuolar protein sorting-associated protein 26 [Penicillium expansum] KGO49711.1 Vacuolar protein sorting-associated protein 26 [Penicillium expansum] KGO72634.1 Vacuolar protein sorting-associated protein 26 [Penicillium expansum]
PEX2_006030	7.97385	Spc97/Spc98 [Penicillium expansum] KGO41639.1 Spc97/Spc98 [Penicillium expansum] KGO52521.1 Spc97/Spc98 [Penicillium expansum] KGO55958.1 Spc97/Spc98 [Penicillium expansum]
PEX2_091070	7.97299	Hydantoinaseoxoprolinase, N-terminal [Penicillium expansum] KGO58729.1 Hydantoinaseoxoprolinase, N-terminal [Penicillium expansum]
PEX2_012810	7.97266	Uncharacterized protein PEX2_012810 [Penicillium expansum] KGO39005.1 Uncharacterized protein PEXP_058850 [Penicillium expansum] KGO55014.1 Uncharacterized protein PEX1_031430 [Penicillium expansum] KGO62245.1 Uncharacterized protein PEX2_012810 [Penicillium expansum]
PEX2_019600	7.96564	XPG/RAD2 endonuclease [Penicillium expansum] KGO37317.1 XPG/RAD2 endonuclease [Penicillium expansum] KGO57516.1 XPG/RAD2 endonuclease [Penicillium expansum]
PEX2_107920	7.95435	Carbon-nitrogen hydrolase [Penicillium expansum] KGO52133.1 Carbon-nitrogen hydrolase [Penicillium expansum]
PEX2_016300	7.95414	hypothetical protein PEX2_016300 [Penicillium expansum] KGO61725.1 hypothetical protein PEX2_016300 [Penicillium expansum]
PEX2_035870	7.94795	protein of unknown function DUF4149 [Penicillium expansum] KGO44254.1 protein of unknown function DUF4149 [Penicillium expansum] KGO60080.1 protein of unknown function DUF4149 [Penicillium expansum] KGO64892.1 protein of unknown function DUF4149 [Penicillium expansum]
PEX2_049490	7.94699	Regulator of G protein signaling superfamily [Penicillium expansum] KGO46467.1 Regulator of G protein signaling superfamily [Penicillium expansum] KGO51908.1 Regulator of G protein signaling superfamily [Penicillium expansum] KGO55659.1 Regulator of G protein signaling superfamily [Penicillium expansum]
PEX2_036010	7.9356	hypothetical protein PEX2_036010 [Penicillium expansum] KGO60094.1 hypothetical protein PEX2_036010 [Penicillium expansum]
PEX2_106860	7.92902	Histidine phosphatase superfamily, clade-2 [Penicillium expansum] KGO41844.1 Histidine phosphatase superfamily, clade-2 [Penicillium expansum] KGO51161.1 Histidine phosphatase superfamily, clade-2 [Penicillium expansum]
PEX2_106810	7.92603	RTA-like protein [Penicillium expansum] KGO41849.1 RTA-like protein [Penicillium expansum] KGO51156.1 RTA-like protein [Penicillium expansum] KGO65763.1 RTA-like protein [Penicillium expansum]
PEX2_105000	7.92201	Carbohydrate-binding WSC, subgroup [Penicillium expansum] KGO37783.1 Carbohydrate-binding WSC, subgroup [Penicillium expansum] KGO49866.1 Carbohydrate-binding WSC, subgroup [Penicillium expansum] KGO64299.1 Carbohydrate-binding WSC, subgroup [Penicillium expansum]
PEX2_066900	7.91415	hypothetical protein PEX2_066900 [Penicillium expansum] KGO58180.1 hypothetical protein PEX2_066900 [Penicillium expansum]
PEX2_012750	7.90943	Vacuolar sorting protein 39/Transforming growth factor beta receptor-associated domain 2 [Penicillium expansum] KGO62239.1 Vacuolar sorting protein 39/Transforming growth factor beta receptor-associated domain 2 [Penicillium expansum]
PEX2_084380	7.90762	Peptidase S10, serine carboxypeptidase [Penicillium expansum] KGO40975.1 Peptidase S10, serine carboxypeptidase [Penicillium expansum] KGO43696.1 Peptidase S10, serine carboxypeptidase [Penicillium expansum] KGO52722.1 Peptidase S10, serine carboxypeptidase [Penicillium expansum]
PEX2_070820	7.9063	ATPase, AAA-type, core [Penicillium expansum] KGO38256.1 ATPase, AAA-type, core [Penicillium expansum] KGO51743.1 ATPase, AAA-type, core [Penicillium expansum] KGO54549.1 ATPase, AAA-type, core [Penicillium expansum]
PEX2_068600	7.90119	Aldose 1-/Glucose-6-phosphate 1-epimerase [Penicillium expansum] KGO42778.1 Aldose 1-/Glucose-6-phosphate 1-epimerase [Penicillium expansum] KGO58350.1 Aldose 1-/Glucose-6-phosphate 1-epimerase [Penicillium expansum] KGO65741.1 Aldose 1-/Glucose-6-phosphate 1-epimerase [Penicillium expansum]
PEX2_100820	7.89775	Aldolase-type TIM barrel [Penicillium expansum] KGO36789.1 Aldolase-type TIM barrel [Penicillium expansum] KGO60817.1 Aldolase-type TIM barrel [Penicillium expansum] KGO72584.1 Aldolase-type TIM barrel [Penicillium expansum]
PEX2_069770	7.88321	sulfate transporter [Penicillium expansum] KGO58467.1 sulfate transporter [Penicillium expansum]
PEX2_089900	7.87434	hypothetical protein PEX2_089900 [Penicillium expansum] KGO44931.1 hypothetical protein PEXP_090000 [Penicillium expansum] KGO54928.1 hypothetical protein PEX2_089900 [Penicillium expansum] KGO70473.1 hypothetical protein PEX1_059500 [Penicillium expansum]
PEX2_012990	7.86152	Tetratricopeptide-like helical [Penicillium expansum] KGO49158.1 Tetratricopeptide-like helical [Penicillium expansum] KGO62086.1 Tetratricopeptide-like helical [Penicillium expansum]
PEX2_020570	7.85692	Peptidoglycan-binding Lysin subgroup [Penicillium expansum] KGO41200.1 Peptidoglycan-binding Lysin subgroup [Penicillium expansum] KGO44074.1 Peptidoglycan-binding Lysin subgroup [Penicillium expansum] KGO57615.1 Peptidoglycan-binding Lysin subgroup [Penicillium expansum]
PEX2_058150	7.85595	Armadillo-like helical [Penicillium expansum] KGO40064.1 Armadillo-like helical [Penicillium expansum] KGO50035.1 Armadillo-like helical [Penicillium expansum] KGO53172.1 Armadillo-like helical [Penicillium expansum]
PEX2_103480	7.84912	hypothetical protein PEX2_103480 [Penicillium expansum] KGO37934.1 hypothetical protein PEXP_079500 [Penicillium expansum] KGO49715.1 hypothetical protein PEX2_103480 [Penicillium expansum]
PEX2_032400	7.84361	hypothetical protein PEX2_032400 [Penicillium expansum] KGO51202.1 hypothetical protein PEX2_032400 [Penicillium expansum]
PEX2_044010	7.84032	Gtr1/RagA G protein [Penicillium expansum] KGO43297.1 Gtr1/RagA G protein [Penicillium expansum] KGO45624.1 Gtr1/RagA G protein [Penicillium expansum] KGO62878.1 Gtr1/RagA G protein [Penicillium expansum]
PEX2_038920	7.83952	Protein of unknown function DUF106, transmembrane [Penicillium expansum] KGO45868.1 Protein of unknown function DUF106, transmembrane [Penicillium expansum] KGO54404.1 Protein of unknown function DUF106, transmembrane [Penicillium expansum] KGO64577.1 Protein of unknown function DUF106, transmembrane [Penicillium expansum]
PEX2_010770	7.83412	Carboxylesterase, type B [Penicillium expansum] KGO42031.1 Carboxylesterase, type B [Penicillium expansum] KGO63276.1 Carboxylesterase, type B [Penicillium expansum]
PEX2_110230	7.83244	hypothetical protein PEX2_110230 [Penicillium expansum] KGO43201.1 hypothetical protein PEXP_029480 [Penicillium expansum] KGO52381.1 hypothetical protein PEX2_110230 [Penicillium expansum] KGO71880.1 hypothetical protein PEX1_016180 [Penicillium expansum]
PEX2_015270	7.82812	Peptidase aspartic, catalytic [Penicillium expansum] KGO40965.1 Peptidase aspartic, catalytic [Penicillium expansum] KGO54918.1 Peptidase aspartic, catalytic [Penicillium expansum] KGO61848.1 Peptidase aspartic, catalytic [Penicillium expansum]
PEX2_053630	7.81253	hypothetical protein PEX2_053630 [Penicillium expansum] KGO59785.1 hypothetical protein PEX2_053630 [Penicillium expansum]
PEX2_041500	7.81185	Phospholipase D family [Penicillium expansum] KGO63136.1 Phospholipase D family [Penicillium expansum]
PEX2_099520	7.80771	Guanine nucleotide exchange factor, Ric8 [Penicillium expansum] KGO60936.1 Guanine nucleotide exchange factor, Ric8 [Penicillium expansum]
PEX2_003120	7.79714	Major facilitator superfamily domain, general substrate transporter [Penicillium expansum] KGO42837.1 Major facilitator superfamily domain, general substrate transporter [Penicillium expansum] KGO56958.1 Major facilitator superfamily domain, general substrate transporter [Penicillium expansum] KGO65755.1 Major facilitator superfamily domain, general substrate transporter [Penicillium expansum]
PEX2_097010	7.78813	Glycosyl transferase, family 1 [Penicillium expansum] KGO45248.1 Glycosyl transferase, family 1 [Penicillium expansum] KGO56543.1 Glycosyl transferase, family 1 [Penicillium expansum] KGO64344.1 Glycosyl transferase, family 1 [Penicillium expansum]
PEX2_030330	7.78755	Armadillo-like helical [Penicillium expansum] KGO39271.1 Armadillo-like helical [Penicillium expansum] KGO55215.1 Armadillo-like helical [Penicillium expansum] KGO66554.1 Armadillo-like helical [Penicillium expansum]
PEX2_038850	7.78078	hypothetical protein PEX2_038850 [Penicillium expansum] KGO45875.1 hypothetical protein PEXP_017550 [Penicillium expansum] KGO54397.1 hypothetical protein PEX2_038850 [Penicillium expansum]
PEX2_067020	7.77279	D-isomer specific 2-hydroxyacid dehydrogenase, NAD-binding [Penicillium expansum] KGO46267.1 D-isomer specific 2-hydroxyacid dehydrogenase, NAD-binding [Penicillium expansum] KGO58192.1 D-isomer specific 2-hydroxyacid dehydrogenase, NAD-binding [Penicillium expansum]
PEX2_056760	7.76145	UspA [Penicillium expansum] KGO38120.1 UspA [Penicillium expansum] KGO40204.1 UspA [Penicillium expansum] KGO53033.1 UspA [Penicillium expansum]
PEX2_038910	7.75566	Signal peptidase complex subunit 2 [Penicillium expansum] KGO45869.1 Signal peptidase complex subunit 2 [Penicillium expansum] KGO54403.1 Signal peptidase complex subunit 2 [Penicillium expansum] KGO64578.1 Signal peptidase complex subunit 2 [Penicillium expansum]
PEX2_074250	7.73856	hypothetical protein PEX2_074250 [Penicillium expansum] KGO38651.1 hypothetical protein PEXP_083440 [Penicillium expansum] KGO46168.1 hypothetical protein PEX1_086800 [Penicillium expansum] KGO59445.1 hypothetical protein PEX2_074250 [Penicillium expansum]
PEX2_037340	7.73767	Mitochondrial outer membrane transport complex, Tom37/metaxin [Penicillium expansum] KGO50563.1 Mitochondrial outer membrane transport complex, Tom37/metaxin [Penicillium expansum] KGO69390.1 Mitochondrial outer membrane transport complex, Tom37/metaxin [Penicillium expansum]
PEX2_016850	7.73741	Aldehyde dehydrogenase, C-terminal [Penicillium expansum] KGO36147.1 Aldehyde dehydrogenase, C-terminal [Penicillium expansum] KGO38519.1 Aldehyde dehydrogenase, C-terminal [Penicillium expansum] KGO61779.1 Aldehyde dehydrogenase, C-terminal [Penicillium expansum]
PEX2_002720	7.73351	Amidase [Penicillium expansum] KGO57298.1 Amidase [Penicillium expansum]
PEX2_026300	7.72372	Vacuolar protein sorting 55 [Penicillium expansum] KGO38303.1 Vacuolar protein sorting 55 [Penicillium expansum] KGO54092.1 Vacuolar protein sorting 55 [Penicillium expansum] KGO66330.1 Vacuolar protein sorting 55 [Penicillium expansum] CRL21921.1 Vacuolar protein sorting 55 [Penicillium camemberti] KUM59770.1 hypothetical protein ACN42_g7372 [Penicillium freii] OQD61598.1 hypothetical protein PE…
PEX2_085590	7.7229	hypothetical protein PEX2_085590 [Penicillium expansum] KGO37176.1 hypothetical protein PEXP_002010 [Penicillium expansum] KGO54420.1 hypothetical protein PEX1_076220 [Penicillium expansum] KGO61484.1 hypothetical protein PEX2_085590 [Penicillium expansum]
PEX2_089090	7.71957	Winged helix-turn-helix transcription repressor DNA-binding [Penicillium expansum] KGO39223.1 Winged helix-turn-helix transcription repressor DNA-binding [Penicillium expansum] KGO54878.1 Winged helix-turn-helix transcription repressor DNA-binding [Penicillium expansum] KGO55897.1 Winged helix-turn-helix transcription repressor DNA-binding [Penicillium expansum]
PEX2_094610	7.71849	hypothetical protein PEX2_094610 [Penicillium expansum] KGO50995.1 hypothetical protein PEX2_094610 [Penicillium expansum]
PEX2_033010	7.71633	MoeA, C-terminal, domain IV [Penicillium expansum] KGO60162.1 MoeA, C-terminal, domain IV [Penicillium expansum]
PEX2_109760	7.71273	Aldo/keto reductase [Penicillium expansum] KGO43271.1 Aldo/keto reductase [Penicillium expansum] KGO44971.1 Aldo/keto reductase [Penicillium expansum] KGO52327.1 Aldo/keto reductase [Penicillium expansum]
PEX2_090570	7.70159	hypothetical protein PEX2_090570 [Penicillium expansum] KGO47563.1 hypothetical protein PEXP_014500 [Penicillium expansum] KGO54804.1 hypothetical protein PEX2_090570 [Penicillium expansum] KGO66439.1 hypothetical protein PEX1_003830 [Penicillium expansum]
QM_newGene_10	7.69414	hypothetical protein ACN42_g4933 [Penicillium freii]
PEX2_003640	7.69123	Fungal chitin synthase [Penicillium expansum] KGO42889.1 Fungal chitin synthase [Penicillium expansum] KGO57010.1 Fungal chitin synthase [Penicillium expansum] KGO68200.1 Fungal chitin synthase [Penicillium expansum]
PEX2_022920	7.68961	Amidase [Penicillium expansum] KGO53764.1 Amidase [Penicillium expansum]
PEX2_038040	7.68906	LPS-induced tumor necrosis factor alpha factor [Penicillium expansum] KGO45956.1 LPS-induced tumor necrosis factor alpha factor [Penicillium expansum] KGO54316.1 LPS-induced tumor necrosis factor alpha factor [Penicillium expansum]
PEX2_079450	7.68589	Anoctamin/TMEM 16 [Penicillium expansum] KGO56338.1 Anoctamin/TMEM 16 [Penicillium expansum]
PEX2_009460	7.68041	Zinc finger, C2H2 [Penicillium expansum] KGO36956.1 Zinc finger, C2H2 [Penicillium expansum] KGO51379.1 Zinc finger, C2H2 [Penicillium expansum] KGO65345.1 Zinc finger, C2H2 [Penicillium expansum]
PEX2_033740	7.67579	Mitochondrial escape protein 2 [Penicillium expansum] KGO36660.1 Mitochondrial escape protein 2 [Penicillium expansum] KGO60385.1 Mitochondrial escape protein 2 [Penicillium expansum] KGO62741.1 Mitochondrial escape protein 2 [Penicillium expansum]
PEX2_010760	7.67493	Major facilitator superfamily domain, general substrate transporter [Penicillium expansum] KGO42030.1 Major facilitator superfamily domain, general substrate transporter [Penicillium expansum] KGO63275.1 Major facilitator superfamily domain, general substrate transporter [Penicillium expansum]
PEX2_068000	7.6682	Concanavalin A-like lectin/glucanase, subgroup [Penicillium expansum] KGO42717.1 Concanavalin A-like lectin/glucanase, subgroup [Penicillium expansum] KGO58290.1 Concanavalin A-like lectin/glucanase, subgroup [Penicillium expansum]
PEX2_096030	7.66509	Hydantoinaseoxoprolinase, N-terminal [Penicillium expansum] KGO49393.1 Hydantoinaseoxoprolinase, N-terminal [Penicillium expansum] KGO51058.1 Hydantoinaseoxoprolinase, N-terminal [Penicillium expansum]
PEX2_044080	7.65152	Uncharacterized protein PEX2_044080 [Penicillium expansum] KGO43304.1 Uncharacterized protein PEX1_088750 [Penicillium expansum] KGO45617.1 Uncharacterized protein PEXP_062150 [Penicillium expansum] KGO62885.1 Uncharacterized protein PEX2_044080 [Penicillium expansum]
PEX2_035690	7.64042	Fungal G-protein, alpha subunit [Penicillium expansum] KGO60062.1 Fungal G-protein, alpha subunit [Penicillium expansum] KGO69745.1 Fungal G-protein, alpha subunit [Penicillium expansum]
PEX2_106510	7.63748	ER lumen protein retaining receptor [Penicillium expansum] KGO40310.1 ER lumen protein retaining receptor [Penicillium expansum] KGO49629.1 ER lumen protein retaining receptor [Penicillium expansum] KGO71053.1 ER lumen protein retaining receptor [Penicillium expansum]
PEX2_076750	7.63196	Monooxygenase, FAD-binding [Penicillium expansum] KGO39526.1 Monooxygenase, FAD-binding [Penicillium expansum] KGO56847.1 Monooxygenase, FAD-binding [Penicillium expansum] KGO69084.1 Monooxygenase, FAD-binding [Penicillium expansum]
PEX2_029720	7.63179	hypothetical protein PEX2_029720 [Penicillium expansum] KGO55154.1 hypothetical protein PEX2_029720 [Penicillium expansum]
PEX2_047630	7.6302	Amidase [Penicillium expansum] KGO38437.1 Amidase [Penicillium expansum] KGO52864.1 Amidase [Penicillium expansum]
PEX2_006920	7.61942	Defender against death DAD protein [Penicillium expansum] KGO44645.1 Defender against death DAD protein [Penicillium expansum] KGO51261.1 Defender against death DAD protein [Penicillium expansum] KGO51616.1 Defender against death DAD protein [Penicillium expansum]
PEX2_095600	7.61831	Sterol O-acyltransferase, ACAT/DAG/ARE types [Penicillium expansum] KGO36405.1 Sterol O-acyltransferase, ACAT/DAG/ARE types [Penicillium expansum] KGO50903.1 Sterol O-acyltransferase, ACAT/DAG/ARE types [Penicillium expansum] KGO54649.1 Sterol O-acyltransferase, ACAT/DAG/ARE types [Penicillium expansum]
PEX2_015940	7.60176	Glycoside hydrolase family 3 [Penicillium expansum] KGO50871.1 Glycoside hydrolase family 3 [Penicillium expansum] KGO61689.1 Glycoside hydrolase family 3 [Penicillium expansum]
PEX2_081420	7.59788	hypothetical protein PEX2_081420 [Penicillium expansum] KGO48237.1 hypothetical protein PEXP_040690 [Penicillium expansum] KGO52531.1 hypothetical protein PEX2_081420 [Penicillium expansum] KGO67450.1 hypothetical protein PEX1_025010 [Penicillium expansum]
PEX2_053280	7.59748	Vacuole morphology and inheritance protein 14 [Penicillium expansum] KGO55728.1 Vacuole morphology and inheritance protein 14 [Penicillium expansum] KGO59750.1 Vacuole morphology and inheritance protein 14 [Penicillium expansum]
PEX2_098880	7.59679	JAB1/Mov34/MPN/PAD-1 [Penicillium expansum] KGO44515.1 JAB1/Mov34/MPN/PAD-1 [Penicillium expansum] KGO56809.1 JAB1/Mov34/MPN/PAD-1 [Penicillium expansum] KGO66681.1 JAB1/Mov34/MPN/PAD-1 [Penicillium expansum]
PEX2_091750	7.58718	hypothetical protein PEX2_091750 [Penicillium expansum] KGO58797.1 hypothetical protein PEX2_091750 [Penicillium expansum]
PEX2_102550	7.58645	ATP-NAD kinase, PpnK-type, alpha/beta [Penicillium expansum] KGO36263.1 ATP-NAD kinase, PpnK-type, alpha/beta [Penicillium expansum] KGO46009.1 ATP-NAD kinase, PpnK-type, alpha/beta [Penicillium expansum] KGO61181.1 ATP-NAD kinase, PpnK-type, alpha/beta [Penicillium expansum]
PEX2_021430	7.58251	Mob1/phocein [Penicillium expansum] KGO49002.1 Mob1/phocein [Penicillium expansum] KGO57700.1 Mob1/phocein [Penicillium expansum] KGO63716.1 Mob1/phocein [Penicillium expansum]
PEX2_002730	7.58221	Glycoside hydrolase/deacetylase, beta/alpha-barrel [Penicillium expansum] KGO45470.1 Glycoside hydrolase/deacetylase, beta/alpha-barrel [Penicillium expansum] KGO57299.1 Glycoside hydrolase/deacetylase, beta/alpha-barrel [Penicillium expansum] KGO70845.1 Glycoside hydrolase/deacetylase, beta/alpha-barrel [Penicillium expansum]
PEX2_026620	7.58161	hypothetical protein PEX2_026620 [Penicillium expansum] KGO42586.1 hypothetical protein PEXP_024570 [Penicillium expansum] KGO50339.1 hypothetical protein PEX2_026620 [Penicillium expansum] KGO70239.1 hypothetical protein PEX1_033440 [Penicillium expansum]
PEX2_006570	7.58013	RTA-like protein [Penicillium expansum] KGO36308.1 RTA-like protein [Penicillium expansum] KGO44726.1 RTA-like protein [Penicillium expansum] KGO51581.1 RTA-like protein [Penicillium expansum]
PEX2_013710	7.57873	hypothetical protein PEX2_013710 [Penicillium expansum] KGO36204.1 hypothetical protein PEX1_030220 [Penicillium expansum] KGO44406.1 hypothetical protein PEXP_000970 [Penicillium expansum] KGO62063.1 hypothetical protein PEX2_013710 [Penicillium expansum]
PEX2_045250	7.56615	hypothetical protein PEX2_045250 [Penicillium expansum] KGO62743.1 hypothetical protein PEX2_045250 [Penicillium expansum]
PEX2_101940	7.56527	GOSR2/Membrin/Bos1 [Penicillium expansum] KGO46070.1 GOSR2/Membrin/Bos1 [Penicillium expansum] KGO61120.1 GOSR2/Membrin/Bos1 [Penicillium expansum]
PEX2_098890	7.55857	hypothetical protein PEX2_098890 [Penicillium expansum] KGO44514.1 hypothetical protein PEXP_020320 [Penicillium expansum] KGO56810.1 hypothetical protein PEX2_098890 [Penicillium expansum] KGO66680.1 hypothetical protein PEX1_097250 [Penicillium expansum]
PEX2_098520	7.54635	hypothetical protein PEX2_098520 [Penicillium expansum] KGO44551.1 hypothetical protein PEXP_020690 [Penicillium expansum] KGO56773.1 hypothetical protein PEX2_098520 [Penicillium expansum]
PEX2_034210	7.54383	hypothetical protein PEX2_034210 [Penicillium expansum] KGO45056.1 hypothetical protein PEXP_090860 [Penicillium expansum] KGO60243.1 hypothetical protein PEX2_034210 [Penicillium expansum]
PEX2_023760	7.53876	Afadin/alpha-actinin-binding [Penicillium expansum] KGO43109.1 Afadin/alpha-actinin-binding [Penicillium expansum] KGO53848.1 Afadin/alpha-actinin-binding [Penicillium expansum] KGO56471.1 Afadin/alpha-actinin-binding [Penicillium expansum]
PEX2_053760	7.53506	hypothetical protein PEX2_053760 [Penicillium expansum] KGO48046.1 hypothetical protein PEXP_039100 [Penicillium expansum] KGO59798.1 hypothetical protein PEX2_053760 [Penicillium expansum] KGO72054.1 hypothetical protein PEX1_023900 [Penicillium expansum]
PEX2_063380	7.53409	Permease, cytosine/purine, uracil, thiamine, allantoin [Penicillium expansum] KGO47808.1 Permease, cytosine/purine, uracil, thiamine, allantoin [Penicillium expansum] KGO50700.1 Permease, cytosine/purine, uracil, thiamine, allantoin [Penicillium expansum] KGO67206.1 Permease, cytosine/purine, uracil, thiamine, allantoin [Penicillium expansum]
PEX2_024310	7.53143	Terpenoid cyclases/protein prenyltransferase alpha-alpha toroid [Penicillium expansum] KGO39063.1 Terpenoid cyclases/protein prenyltransferase alpha-alpha toroid [Penicillium expansum] KGO51862.1 Terpenoid cyclases/protein prenyltransferase alpha-alpha toroid [Penicillium expansum] KGO53952.1 Terpenoid cyclases/protein prenyltransferase alpha-alpha toroid [Penicillium expansum]
PEX2_085720	7.51642	ATP-NAD kinase, PpnK-type, alpha/beta [Penicillium expansum] KGO37189.1 ATP-NAD kinase, PpnK-type, alpha/beta [Penicillium expansum] KGO54408.1 ATP-NAD kinase, PpnK-type, alpha/beta [Penicillium expansum] KGO61497.1 ATP-NAD kinase, PpnK-type, alpha/beta [Penicillium expansum]
PEX2_014040	7.50588	Vacuolar fusion protein MON1 [Penicillium expansum] KGO36184.1 Vacuolar fusion protein MON1 [Penicillium expansum] KGO61908.1 Vacuolar fusion protein MON1 [Penicillium expansum]
PEX2_021950	7.50085	ABC transporter, integral membrane type 1 [Penicillium expansum] KGO57752.1 ABC transporter, integral membrane type 1 [Penicillium expansum] KGO66955.1 ABC transporter, integral membrane type 1 [Penicillium expansum]
PEX2_105320	7.49745	hypothetical protein PEX2_105320 [Penicillium expansum] KGO37751.1 hypothetical protein PEXP_077670 [Penicillium expansum] KGO49898.1 hypothetical protein PEX2_105320 [Penicillium expansum] KGO57677.1 hypothetical protein PEX1_019550 [Penicillium expansum]
PEX2_056680	7.4958	hypothetical protein PEX2_056680 [Penicillium expansum] KGO40212.1 hypothetical protein PEXP_035960 [Penicillium expansum] KGO53025.1 hypothetical protein PEX2_056680 [Penicillium expansum] KGO69785.1 hypothetical protein PEX1_107170 [Penicillium expansum]
PEX2_064930	7.4947	Aldo/keto reductase subgroup [Penicillium expansum] KGO40741.1 Aldo/keto reductase subgroup [Penicillium expansum] KGO48930.1 Aldo/keto reductase subgroup [Penicillium expansum] KGO51773.1 Aldo/keto reductase subgroup [Penicillium expansum]
PEX2_102880	7.49287	Fructose-1,6-bisphosphatase class 1/Sedoheputulose-1,7-bisphosphatase [Penicillium expansum] KGO37994.1 Fructose-1,6-bisphosphatase class 1/Sedoheputulose-1,7-bisphosphatase [Penicillium expansum] KGO49984.1 Fructose-1,6-bisphosphatase class 1/Sedoheputulose-1,7-bisphosphatase [Penicillium expansum]
PEX2_021400	7.48518	hypothetical protein PEX2_021400 [Penicillium expansum] KGO48999.1 hypothetical protein PEXP_010480 [Penicillium expansum] KGO57697.1 hypothetical protein PEX2_021400 [Penicillium expansum] KGO63719.1 hypothetical protein PEX1_079220 [Penicillium expansum]
PEX2_078040	7.48115	UDP-glucuronosyl/UDP-glucosyltransferase [Penicillium expansum] KGO42155.1 UDP-glucuronosyl/UDP-glucosyltransferase [Penicillium expansum] KGO56197.1 UDP-glucuronosyl/UDP-glucosyltransferase [Penicillium expansum] KGO71628.1 UDP-glucuronosyl/UDP-glucosyltransferase [Penicillium expansum]
PEX2_047080	7.46489	Amino acid/polyamine transporter I [Penicillium expansum] KGO39683.1 Amino acid/polyamine transporter I [Penicillium expansum] KGO62682.1 Amino acid/polyamine transporter I [Penicillium expansum]
PEX2_005590	7.46306	Major facilitator superfamily domain, general substrate transporter [Penicillium expansum] KGO39431.1 Major facilitator superfamily domain, general substrate transporter [Penicillium expansum] KGO55837.1 Major facilitator superfamily domain, general substrate transporter [Penicillium expansum] KGO59440.1 Major facilitator superfamily domain, general substrate transporter [Penicillium expansum]
PEX2_099660	7.44931	hypothetical protein PEX2_099660 [Penicillium expansum] KGO43927.1 hypothetical protein PEXP_091980 [Penicillium expansum] KGO60950.1 hypothetical protein PEX2_099660 [Penicillium expansum] KGO66845.1 hypothetical protein PEX1_077370 [Penicillium expansum]
PEX2_104010	7.44703	hypothetical protein PEX2_104010 [Penicillium expansum] KGO37881.1 hypothetical protein PEXP_078970 [Penicillium expansum] KGO49768.1 hypothetical protein PEX2_104010 [Penicillium expansum] KGO66173.1 hypothetical protein PEX1_050070 [Penicillium expansum]
PEX2_058760	7.44088	TRAM1-like protein [Penicillium expansum] KGO40004.1 TRAM1-like protein [Penicillium expansum] KGO53232.1 TRAM1-like protein [Penicillium expansum] KGO68276.1 TRAM1-like protein [Penicillium expansum]
PEX2_032410	7.43655	hypothetical protein PEX2_032410 [Penicillium expansum] KGO48829.1 hypothetical protein PEXP_008620 [Penicillium expansum] KGO51203.1 hypothetical protein PEX2_032410 [Penicillium expansum] KGO73192.1 hypothetical protein PEX1_092010 [Penicillium expansum]
PEX2_074420	7.42841	Phosphatidic acid phosphatase type 2/haloperoxidase [Penicillium expansum] KGO38634.1 Phosphatidic acid phosphatase type 2/haloperoxidase [Penicillium expansum] KGO59462.1 Phosphatidic acid phosphatase type 2/haloperoxidase [Penicillium expansum]
PEX2_080140	7.42799	protein of unknown function DUF2296 [Penicillium expansum] KGO42365.1 protein of unknown function DUF2296 [Penicillium expansum] KGO56407.1 protein of unknown function DUF2296 [Penicillium expansum] KGO64912.1 protein of unknown function DUF2296 [Penicillium expansum]
PEX2_104790	7.42767	Monooxygenase, FAD-binding [Penicillium expansum] KGO49846.1 Monooxygenase, FAD-binding [Penicillium expansum] KGO65368.1 Monooxygenase, FAD-binding [Penicillium expansum]
PEX2_056520	7.42388	SNARE-complex protein Syntaxin-18 N-terminal [Penicillium expansum] KGO38544.1 SNARE-complex protein Syntaxin-18 N-terminal [Penicillium expansum] KGO40228.1 SNARE-complex protein Syntaxin-18 N-terminal [Penicillium expansum] KGO53009.1 SNARE-complex protein Syntaxin-18 N-terminal [Penicillium expansum]
PEX2_084900	7.41337	L-asparaginase, type II [Penicillium expansum] KGO61415.1 L-asparaginase, type II [Penicillium expansum]
PEX2_110070	7.41291	Patatin/Phospholipase A2-like protein [Penicillium expansum] KGO43185.1 Patatin/Phospholipase A2-like protein [Penicillium expansum] KGO52365.1 Patatin/Phospholipase A2-like protein [Penicillium expansum] KGO69612.1 Patatin/Phospholipase A2-like protein [Penicillium expansum]
PEX2_106910	7.39326	Peptidase S28 [Penicillium expansum] KGO41839.1 Peptidase S28 [Penicillium expansum] KGO49973.1 Peptidase S28 [Penicillium expansum] KGO51166.1 Peptidase S28 [Penicillium expansum]
PEX2_073190	7.38739	Barwin-related endoglucanase [Penicillium expansum] KGO36042.1 Barwin-related endoglucanase [Penicillium expansum] KGO59364.1 Barwin-related endoglucanase [Penicillium expansum]
PEX2_065350	7.36704	hypothetical protein PEX2_065350 [Penicillium expansum] KGO42442.1 hypothetical protein PEX1_056930 [Penicillium expansum] KGO51815.1 hypothetical protein PEX2_065350 [Penicillium expansum]
PEX2_098990	7.3667	Peptidase S10, serine carboxypeptidase [Penicillium expansum] KGO44504.1 Peptidase S10, serine carboxypeptidase [Penicillium expansum] KGO45303.1 Peptidase S10, serine carboxypeptidase [Penicillium expansum] KGO56820.1 Peptidase S10, serine carboxypeptidase [Penicillium expansum]
PEX2_044390	7.36608	Amino acid/polyamine transporter I [Penicillium expansum] KGO42438.1 Amino acid/polyamine transporter I [Penicillium expansum] KGO62916.1 Amino acid/polyamine transporter I [Penicillium expansum]
PEX2_077260	7.36086	ATPase, P-type, K/Mg/Cd/Cu/Zn/Na/Ca/Na/H-transporter [Penicillium expansum] KGO42077.1 ATPase, P-type, K/Mg/Cd/Cu/Zn/Na/Ca/Na/H-transporter [Penicillium expansum] KGO56119.1 ATPase, P-type, K/Mg/Cd/Cu/Zn/Na/Ca/Na/H-transporter [Penicillium expansum] KGO60010.1 ATPase, P-type, K/Mg/Cd/Cu/Zn/Na/Ca/Na/H-transporter [Penicillium expansum]
PEX2_025160	7.35923	Ribonucleotide reductase, transcriptional regulator CRT10 [Penicillium expansum] KGO49183.1 Ribonucleotide reductase, transcriptional regulator CRT10 [Penicillium expansum] KGO50752.1 Ribonucleotide reductase, transcriptional regulator CRT10 [Penicillium expansum] KGO54114.1 Ribonucleotide reductase, transcriptional regulator CRT10 [Penicillium expansum]
PEX2_044310	7.35382	hypothetical protein PEX2_044310 [Penicillium expansum] KGO43327.1 hypothetical protein PEX1_088980 [Penicillium expansum] KGO62908.1 hypothetical protein PEX2_044310 [Penicillium expansum]
PEX2_065130	7.35088	hypothetical protein PEX2_065130 [Penicillium expansum] KGO48950.1 hypothetical protein PEXP_009990 [Penicillium expansum] KGO51793.1 hypothetical protein PEX2_065130 [Penicillium expansum] KGO68655.1 hypothetical protein PEX1_013710 [Penicillium expansum]
PEX2_039760	7.34887	Ubiquitinyl hydrolase, UCH37 type [Penicillium expansum] KGO54272.1 Ubiquitinyl hydrolase, UCH37 type [Penicillium expansum]
PEX2_075780	7.34634	ATP-NAD kinase, PpnK-type, alpha/beta [Penicillium expansum] KGO41922.1 ATP-NAD kinase, PpnK-type, alpha/beta [Penicillium expansum] KGO56625.1 ATP-NAD kinase, PpnK-type, alpha/beta [Penicillium expansum] KGO66990.1 ATP-NAD kinase, PpnK-type, alpha/beta [Penicillium expansum]
PEX2_086880	7.34408	hypothetical protein PEX2_086880 [Penicillium expansum] KGO39880.1 hypothetical protein PEX1_080520 [Penicillium expansum] KGO47925.1 hypothetical protein PEXP_038000 [Penicillium expansum] KGO60506.1 hypothetical protein PEX2_086880 [Penicillium expansum]
PEX2_100970	7.34395	hypothetical protein PEX2_100970 [Penicillium expansum] KGO60832.1 hypothetical protein PEX2_100970 [Penicillium expansum]
PEX2_030010	7.34113	Leucine-rich repeat, typical subtype [Penicillium expansum] KGO39303.1 Leucine-rich repeat, typical subtype [Penicillium expansum] KGO55183.1 Leucine-rich repeat, typical subtype [Penicillium expansum]
PEX2_060360	7.32537	hypothetical protein PEX2_060360 [Penicillium expansum] KGO44774.1 hypothetical protein PEX1_017120 [Penicillium expansum] KGO53429.1 hypothetical protein PEX2_060360 [Penicillium expansum]
PEX2_045920	7.32489	hypothetical protein PEX2_045920 [Penicillium expansum] KGO39566.1 hypothetical protein PEXP_047420 [Penicillium expansum] KGO62566.1 hypothetical protein PEX2_045920 [Penicillium expansum]
PEX2_027850	7.3075	Ubiquitin carrier protein [Penicillium digitatum Pd1] XP_016593471.1 Ubiquitin-conjugating enzyme, E2 [Penicillium expansum] EKV07182.1 Ubiquitin carrier protein [Penicillium digitatum PHI26] EKV14198.1 Ubiquitin carrier protein [Penicillium digitatum Pd1] KGO48809.1 Ubiquitin-conjugating enzyme, E2 [Penicillium expansum] KGO50220.1 Ubiquitin-conjugating enzyme, E2 [Penicillium expansum] KGO61625…
PEX2_029970	7.30049	FAD dependent oxidoreductase [Penicillium expansum] KGO55179.1 FAD dependent oxidoreductase [Penicillium expansum]
PEX2_056160	7.3	hypothetical protein PEX2_056160 [Penicillium expansum] KGO41323.1 hypothetical protein PEXP_107030 [Penicillium expansum] KGO50138.1 hypothetical protein PEX2_056160 [Penicillium expansum] KGO62501.1 hypothetical protein PEX1_065630 [Penicillium expansum]
PEX2_025520	7.29958	Concanavalin A-like lectin/glucanase, subgroup [Penicillium expansum] KGO49219.1 Concanavalin A-like lectin/glucanase, subgroup [Penicillium expansum] KGO54150.1 Concanavalin A-like lectin/glucanase, subgroup [Penicillium expansum] KGO61579.1 Concanavalin A-like lectin/glucanase, subgroup [Penicillium expansum]
PEX2_073020	7.29513	NUDIX hydrolase [Penicillium expansum] KGO36025.1 NUDIX hydrolase [Penicillium expansum] KGO52946.1 NUDIX hydrolase [Penicillium expansum] KGO59347.1 NUDIX hydrolase [Penicillium expansum]
PEX2_056740	7.29227	TB2/DP1/HVA22-related protein [Penicillium expansum] KGO38118.1 TB2/DP1/HVA22-related protein [Penicillium expansum] KGO53031.1 TB2/DP1/HVA22-related protein [Penicillium expansum]
PEX2_008510	7.29057	Fps/Fes/Fer/CIP4 homology [Penicillium expansum] KGO51284.1 Fps/Fes/Fer/CIP4 homology [Penicillium expansum]
PEX2_021800	7.28512	Phosphatase tensin type [Penicillium expansum] KGO47741.1 Phosphatase tensin type [Penicillium expansum] KGO49039.1 Phosphatase tensin type [Penicillium expansum] KGO57737.1 Phosphatase tensin type [Penicillium expansum]
PEX2_088150	7.2793	Protein of unknown function DUF775 [Penicillium expansum] KGO35957.1 Protein of unknown function DUF775 [Penicillium expansum] KGO60633.1 Protein of unknown function DUF775 [Penicillium expansum] KGO65374.1 Protein of unknown function DUF775 [Penicillium expansum]
PEX2_057070	7.27303	GLUT4 regulating protein TUG [Penicillium expansum] KGO40173.1 GLUT4 regulating protein TUG [Penicillium expansum] KGO53064.1 GLUT4 regulating protein TUG [Penicillium expansum] KGO59069.1 GLUT4 regulating protein TUG [Penicillium expansum]
PEX2_084800	7.26492	Cyclin, N-terminal [Penicillium expansum] KGO58041.1 Cyclin, N-terminal [Penicillium expansum] KGO68667.1 Cyclin, N-terminal [Penicillium expansum]
PEX2_096170	7.25849	Ubiquitin-conjugating enzyme, E2 [Penicillium expansum] KGO51072.1 Ubiquitin-conjugating enzyme, E2 [Penicillium expansum] KGO68323.1 Ubiquitin-conjugating enzyme, E2 [Penicillium expansum]
PEX2_087490	7.25429	Peptidase S10, serine carboxypeptidase [Penicillium expansum] KGO35891.1 Peptidase S10, serine carboxypeptidase [Penicillium expansum] KGO43483.1 Peptidase S10, serine carboxypeptidase [Penicillium expansum] KGO60567.1 Peptidase S10, serine carboxypeptidase [Penicillium expansum]
PEX2_082210	7.24844	Polyketide cyclase/dehydrase [Penicillium expansum] KGO36365.1 Polyketide cyclase/dehydrase [Penicillium expansum] KGO52574.1 Polyketide cyclase/dehydrase [Penicillium expansum] KGO61021.1 Polyketide cyclase/dehydrase [Penicillium expansum]
PEX2_016640	7.24432	1-aminocyclopropane-1-carboxylate deaminase [Penicillium expansum] KGO38539.1 1-aminocyclopropane-1-carboxylate deaminase [Penicillium expansum] KGO61759.1 1-aminocyclopropane-1-carboxylate deaminase [Penicillium expansum] KGO66156.1 1-aminocyclopropane-1-carboxylate deaminase [Penicillium expansum]
PEX2_081960	7.23609	Protein prenyltransferase, alpha subunit [Penicillium expansum] KGO36340.1 Protein prenyltransferase, alpha subunit [Penicillium expansum] KGO47422.1 Protein prenyltransferase, alpha subunit [Penicillium expansum] KGO52549.1 Protein prenyltransferase, alpha subunit [Penicillium expansum]
PEX2_039590	7.23455	Anaphase-promoting complex subunit 4 [Penicillium expansum] KGO38728.1 Anaphase-promoting complex subunit 4 [Penicillium expansum] KGO45554.1 Anaphase-promoting complex subunit 4 [Penicillium expansum] KGO54255.1 Anaphase-promoting complex subunit 4 [Penicillium expansum]
PEX2_053830	7.23252	Ribosome maturation protein SBDS, N-terminal [Penicillium expansum] KGO48053.1 Ribosome maturation protein SBDS, N-terminal [Penicillium expansum] KGO59805.1 Ribosome maturation protein SBDS, N-terminal [Penicillium expansum] KGO72061.1 Ribosome maturation protein SBDS, N-terminal [Penicillium expansum]
PEX2_090690	7.23185	High mobility group, superfamily [Penicillium expansum] KGO54816.1 High mobility group, superfamily [Penicillium expansum]
PEX2_002040	7.23023	Zinc finger, RING-type [Penicillium expansum] KGO45539.1 Zinc finger, RING-type [Penicillium expansum] KGO57230.1 Zinc finger, RING-type [Penicillium expansum] KGO71349.1 Zinc finger, RING-type [Penicillium expansum]
PEX2_025080	7.22465	Mg2+ transporter protein, CorA-like/Zinc transport protein ZntB [Penicillium expansum] KGO49175.1 Mg2+ transporter protein, CorA-like/Zinc transport protein ZntB [Penicillium expansum] KGO53929.1 Mg2+ transporter protein, CorA-like/Zinc transport protein ZntB [Penicillium expansum]
PEX2_077100	7.21698	Glutathione S-transferase/chloride channel, C-terminal [Penicillium expansum] KGO42061.1 Glutathione S-transferase/chloride channel, C-terminal [Penicillium expansum] KGO56103.1 Glutathione S-transferase/chloride channel, C-terminal [Penicillium expansum] KGO65277.1 Glutathione S-transferase/chloride channel, C-terminal [Penicillium expansum]
PEX2_060540	7.21257	hypothetical protein PEX2_060540 [Penicillium expansum] KGO46702.1 hypothetical protein PEXP_068720 [Penicillium expansum] KGO53369.1 hypothetical protein PEX1_082410 [Penicillium expansum] KGO53447.1 hypothetical protein PEX2_060540 [Penicillium expansum]
PEX2_005650	7.20771	hypothetical protein PEX2_005650 [Penicillium expansum] KGO39425.1 hypothetical protein PEXP_042660 [Penicillium expansum] KGO55843.1 hypothetical protein PEX2_005650 [Penicillium expansum] KGO70557.1 hypothetical protein PEX1_059660 [Penicillium expansum]
PEX2_000830	7.20677	Uncharacterized protein PEX2_000830 [Penicillium expansum] KGO43366.1 Uncharacterized protein PEXP_096570 [Penicillium expansum] KGO57408.1 Uncharacterized protein PEX2_000830 [Penicillium expansum] KGO70165.1 Uncharacterized protein PEX1_017830 [Penicillium expansum]
PEX2_087570	7.20354	Glycoside hydrolase family 3 [Penicillium expansum] KGO35899.1 Glycoside hydrolase family 3 [Penicillium expansum] KGO43491.1 Glycoside hydrolase family 3 [Penicillium expansum] KGO60575.1 Glycoside hydrolase family 3 [Penicillium expansum]
PEX2_052600	7.20348	Dolichol-phosphate mannosyltransferase subunit 3 [Penicillium expansum] KGO36537.1 Dolichol-phosphate mannosyltransferase subunit 3 [Penicillium expansum] KGO59949.1 Dolichol-phosphate mannosyltransferase subunit 3 [Penicillium expansum] KGO67298.1 Dolichol-phosphate mannosyltransferase subunit 3 [Penicillium expansum]
PEX2_035230	7.20213	Thioesterase superfamily [Penicillium expansum] KGO44815.1 Thioesterase superfamily [Penicillium expansum] KGO55464.1 Thioesterase superfamily [Penicillium expansum] KGO60345.1 Thioesterase superfamily [Penicillium expansum]
PEX2_086990	7.20107	Autophagy-related protein 16 [Penicillium expansum] KGO35841.1 Autophagy-related protein 16 [Penicillium expansum] KGO50775.1 Autophagy-related protein 16 [Penicillium expansum] KGO60517.1 Autophagy-related protein 16 [Penicillium expansum]
PEX2_002390	7.20058	Amidohydrolase 3 [Penicillium expansum] KGO45504.1 Amidohydrolase 3 [Penicillium expansum] KGO57265.1 Amidohydrolase 3 [Penicillium expansum]
PEX2_040430	7.19679	DNA mismatch repair protein MutS-like, N-terminal [Penicillium expansum] KGO45817.1 DNA mismatch repair protein MutS-like, N-terminal [Penicillium expansum] KGO57892.1 DNA mismatch repair protein MutS-like, N-terminal [Penicillium expansum] KGO66799.1 DNA mismatch repair protein MutS-like, N-terminal [Penicillium expansum]
PEX2_087180	7.18801	Tubulin-specific chaperone D, C-terminal [Penicillium expansum] KGO35860.1 Tubulin-specific chaperone D, C-terminal [Penicillium expansum] KGO60536.1 Tubulin-specific chaperone D, C-terminal [Penicillium expansum]
PEX2_040980	7.18612	Short-chain dehydrogenase/reductase SDR [Penicillium expansum] KGO45762.1 Short-chain dehydrogenase/reductase SDR [Penicillium expansum] KGO57968.1 Short-chain dehydrogenase/reductase SDR [Penicillium expansum] KGO72223.1 Short-chain dehydrogenase/reductase SDR [Penicillium expansum]
PEX2_070140	7.17711	COP9 signalosome, subunit CSN8 [Penicillium expansum] KGO47269.1 COP9 signalosome, subunit CSN8 [Penicillium expansum] KGO58069.1 COP9 signalosome, subunit CSN8 [Penicillium expansum] KGO58093.1 COP9 signalosome, subunit CSN8 [Penicillium expansum]
PEX2_103290	7.17687	Dna2/Cas4, domain of unknown function DUF83 [Penicillium expansum] KGO37953.1 Dna2/Cas4, domain of unknown function DUF83 [Penicillium expansum] KGO49696.1 Dna2/Cas4, domain of unknown function DUF83 [Penicillium expansum] KGO54748.1 Dna2/Cas4, domain of unknown function DUF83 [Penicillium expansum]
PEX2_012610	7.17639	hypothetical protein PEX2_012610 [Penicillium expansum] KGO62225.1 hypothetical protein PEX2_012610 [Penicillium expansum]
PEX2_019000	7.16732	Lipase, class 3 [Penicillium expansum] KGO41487.1 Lipase, class 3 [Penicillium expansum] KGO62493.1 Lipase, class 3 [Penicillium expansum] KGO67011.1 Lipase, class 3 [Penicillium expansum]
PEX2_050480	7.15459	Small GTPase superfamily, Ras type [Penicillium expansum] KGO48504.1 Small GTPase superfamily, Ras type [Penicillium expansum] KGO55560.1 Small GTPase superfamily, Ras type [Penicillium expansum]
PEX2_062050	7.15257	hypothetical protein PEX2_062050 [Penicillium expansum] KGO46566.1 hypothetical protein PEXP_067350 [Penicillium expansum] KGO53597.1 hypothetical protein PEX2_062050 [Penicillium expansum] KGO65867.1 hypothetical protein PEX1_036280 [Penicillium expansum]
PEX2_075350	7.14954	ABC transporter, transmembrane domain, type 1 [Penicillium expansum] KGO59555.1 ABC transporter, transmembrane domain, type 1 [Penicillium expansum]
PEX2_027410	7.14533	Tubulin [Penicillium expansum] KGO42666.1 Tubulin [Penicillium expansum] KGO50418.1 Tubulin [Penicillium expansum]
PEX2_069160	7.13966	hypothetical protein PEX2_069160 [Penicillium expansum] KGO42492.1 hypothetical protein PEXP_023630 [Penicillium expansum] KGO58406.1 hypothetical protein PEX2_069160 [Penicillium expansum] KGO72493.1 hypothetical protein PEX1_011710 [Penicillium expansum]
PEX2_029690	7.13841	hypothetical protein PEX2_029690 [Penicillium expansum] KGO39335.1 hypothetical protein PEXP_044160 [Penicillium expansum] KGO55151.1 hypothetical protein PEX2_029690 [Penicillium expansum] KGO63907.1 hypothetical protein PEX1_038130 [Penicillium expansum]
PEX2_075420	7.13597	hypothetical protein PEX2_075420 [Penicillium expansum] KGO59562.1 hypothetical protein PEX2_075420 [Penicillium expansum]
PEX2_093630	7.13413	Heat shock protein DnaJ, N-terminal [Penicillium expansum] KGO36504.1 Heat shock protein DnaJ, N-terminal [Penicillium expansum] KGO47010.1 Heat shock protein DnaJ, N-terminal [Penicillium expansum] KGO59008.1 Heat shock protein DnaJ, N-terminal [Penicillium expansum]
PEX2_092870	7.13149	hypothetical protein PEX2_092870 [Penicillium expansum] KGO41001.1 hypothetical protein PEXP_083640 [Penicillium expansum] KGO47140.1 hypothetical protein PEX1_027920 [Penicillium expansum] KGO58932.1 hypothetical protein PEX2_092870 [Penicillium expansum]
PEX2_063590	7.12798	Redoxin [Penicillium expansum] KGO47829.1 Redoxin [Penicillium expansum] KGO50721.1 Redoxin [Penicillium expansum] KGO57918.1 Redoxin [Penicillium expansum]
PEX2_037280	7.12589	hypothetical protein PEX2_037280 [Penicillium expansum] KGO50557.1 hypothetical protein PEX2_037280 [Penicillium expansum]
PEX2_082470	7.1254	Hepatocellular carcinoma-associated antigen 59 [Penicillium expansum] KGO52600.1 Hepatocellular carcinoma-associated antigen 59 [Penicillium expansum]
PEX2_109820	7.1205	hypothetical protein PEX2_109820 [Penicillium expansum] KGO43277.1 hypothetical protein PEXP_029070 [Penicillium expansum] KGO44977.1 hypothetical protein PEX1_000870 [Penicillium expansum] KGO52333.1 hypothetical protein PEX2_109820 [Penicillium expansum]
PEX2_004250	7.11794	hypothetical protein PEX2_004250 [Penicillium expansum] KGO42949.1 hypothetical protein PEXP_026980 [Penicillium expansum] KGO57071.1 hypothetical protein PEX2_004250 [Penicillium expansum] KGO66269.1 hypothetical protein PEX1_052740 [Penicillium expansum]
PEX2_030030	7.11502	ATPase, AAA-type, core [Penicillium expansum] KGO55185.1 ATPase, AAA-type, core [Penicillium expansum]
PEX2_105010	7.11427	Zinc finger, C2H2 [Penicillium expansum] KGO37782.1 Zinc finger, C2H2 [Penicillium expansum] KGO49867.1 Zinc finger, C2H2 [Penicillium expansum]
PEX2_095390	7.11058	Amino acid/polyamine transporter I [Penicillium expansum] KGO41457.1 Amino acid/polyamine transporter I [Penicillium expansum] KGO50841.1 Amino acid/polyamine transporter I [Penicillium expansum] KGO66134.1 Amino acid/polyamine transporter I [Penicillium expansum]
PEX2_096180	7.1043	Peptidase S26B, eukaryotic signal peptidase [Penicillium expansum] KGO51073.1 Peptidase S26B, eukaryotic signal peptidase [Penicillium expansum]
PEX2_061610	7.10402	hypothetical protein PEX2_061610 [Penicillium expansum] KGO46610.1 hypothetical protein PEXP_067800 [Penicillium expansum] KGO53553.1 hypothetical protein PEX2_061610 [Penicillium expansum] KGO73024.1 hypothetical protein PEX1_072630 [Penicillium expansum]
PEX2_028360	7.09396	Adenosine/adenine deaminase [Penicillium expansum] KGO38282.1 Adenosine/adenine deaminase [Penicillium expansum] KGO46516.1 Adenosine/adenine deaminase [Penicillium expansum] KGO50271.1 Adenosine/adenine deaminase [Penicillium expansum]
PEX2_021460	7.09159	hypothetical protein PEX2_021460 [Penicillium expansum] KGO49005.1 hypothetical protein PEXP_010540 [Penicillium expansum] KGO57703.1 hypothetical protein PEX2_021460 [Penicillium expansum] KGO63713.1 hypothetical protein PEX1_079160 [Penicillium expansum]
PEX2_039210	7.08509	Thioredoxin [Penicillium expansum] KGO38690.1 Thioredoxin [Penicillium expansum] KGO50101.1 Thioredoxin [Penicillium expansum] KGO54217.1 Thioredoxin [Penicillium expansum]
PEX2_110010	7.08138	Aminotransferase, class IV [Penicillium expansum] KGO43179.1 Aminotransferase, class IV [Penicillium expansum] KGO52359.1 Aminotransferase, class IV [Penicillium expansum] KGO72592.1 Aminotransferase, class IV [Penicillium expansum]
PEX2_043080	7.07883	Pyridoxal phosphate-dependent transferase, major region, subdomain 2 [Penicillium expansum] KGO48912.1 Pyridoxal phosphate-dependent transferase, major region, subdomain 2 [Penicillium expansum] KGO63108.1 Pyridoxal phosphate-dependent transferase, major region, subdomain 2 [Penicillium expansum]
PEX2_077350	7.07652	Zinc finger, PHD-type [Penicillium expansum] KGO42086.1 Zinc finger, PHD-type [Penicillium expansum] KGO56128.1 Zinc finger, PHD-type [Penicillium expansum] KGO58063.1 Zinc finger, PHD-type [Penicillium expansum]
PEX2_048190	7.06935	Membrane fusion mating protein FIG1 [Penicillium expansum] KGO48389.1 Membrane fusion mating protein FIG1 [Penicillium expansum] KGO52920.1 Membrane fusion mating protein FIG1 [Penicillium expansum] KGO58108.1 Membrane fusion mating protein FIG1 [Penicillium expansum]
PEX2_035860	7.06661	DNA helicase, ATP-dependent, Ku type [Penicillium expansum] KGO44253.1 DNA helicase, ATP-dependent, Ku type [Penicillium expansum] KGO60079.1 DNA helicase, ATP-dependent, Ku type [Penicillium expansum] KGO64893.1 DNA helicase, ATP-dependent, Ku type [Penicillium expansum]
PEX2_059900	7.06565	Tetrapyrrole biosynthesis, glutamate-1-semialdehyde aminotransferase [Penicillium expansum] KGO53383.1 Tetrapyrrole biosynthesis, glutamate-1-semialdehyde aminotransferase [Penicillium expansum] KGO72273.1 Tetrapyrrole biosynthesis, glutamate-1-semialdehyde aminotransferase [Penicillium expansum]
PEX2_020500	7.06289	ClpP/TepA [Penicillium expansum] KGO44081.1 ClpP/TepA [Penicillium expansum] KGO57606.1 ClpP/TepA [Penicillium expansum] KGO69758.1 ClpP/TepA [Penicillium expansum]
PEX2_067100	7.05785	Acyl-CoA N-acyltransferase [Penicillium expansum] KGO46259.1 Acyl-CoA N-acyltransferase [Penicillium expansum] KGO58200.1 Acyl-CoA N-acyltransferase [Penicillium expansum] KGO63011.1 Acyl-CoA N-acyltransferase [Penicillium expansum]
PEX2_019300	7.05599	Ovarian tumor, otubain [Penicillium expansum] KGO37348.1 Ovarian tumor, otubain [Penicillium expansum] KGO38113.1 Ovarian tumor, otubain [Penicillium expansum] KGO60671.1 Ovarian tumor, otubain [Penicillium expansum]
PEX2_077160	7.05515	hypothetical protein PEX2_077160 [Penicillium expansum] KGO42067.1 hypothetical protein PEXP_050170 [Penicillium expansum] KGO56109.1 hypothetical protein PEX2_077160 [Penicillium expansum] KGO65283.1 hypothetical protein PEX1_069800 [Penicillium expansum]
PEX2_098090	7.04723	hypothetical protein PEX2_098090 [Penicillium expansum] KGO44593.1 hypothetical protein PEXP_021110 [Penicillium expansum] KGO56730.1 hypothetical protein PEX2_098090 [Penicillium expansum] KGO61391.1 hypothetical protein PEX1_004760 [Penicillium expansum]
PEX2_002360	7.04335	hypothetical protein PEX2_002360 [Penicillium expansum] KGO45507.1 hypothetical protein PEXP_061350 [Penicillium expansum] KGO56092.1 hypothetical protein PEX1_095900 [Penicillium expansum] KGO57262.1 hypothetical protein PEX2_002360 [Penicillium expansum]
PEX2_074490	7.03908	hypothetical protein PEX2_074490 [Penicillium expansum] KGO38627.1 hypothetical protein PEXP_083200 [Penicillium expansum] KGO59469.1 hypothetical protein PEX2_074490 [Penicillium expansum]
PEX2_077710	7.03758	hypothetical protein PEX2_077710 [Penicillium expansum] KGO42122.1 hypothetical protein PEXP_050720 [Penicillium expansum] KGO56164.1 hypothetical protein PEX2_077710 [Penicillium expansum]
PEX2_016920	7.0302	hypothetical protein PEX2_016920 [Penicillium expansum] KGO61786.1 hypothetical protein PEX2_016920 [Penicillium expansum] KGO68994.1 hypothetical protein PEX1_025300 [Penicillium expansum]
PEX2_097640	7.02834	Syntaxin, N-terminal [Penicillium expansum] KGO47671.1 Syntaxin, N-terminal [Penicillium expansum] KGO56915.1 Syntaxin, N-terminal [Penicillium expansum] KGO70235.1 Syntaxin, N-terminal [Penicillium expansum]
PEX2_086560	7.02645	Amidohydrolase 2 [Penicillium expansum] KGO47957.1 Amidohydrolase 2 [Penicillium expansum] KGO60474.1 Amidohydrolase 2 [Penicillium expansum] KGO71347.1 Amidohydrolase 2 [Penicillium expansum]
PEX2_091620	7.02525	DNA repair protein [Penicillium expansum] KGO58784.1 DNA repair protein [Penicillium expansum]
PEX2_058700	7.01418	hypothetical protein PEX2_058700 [Penicillium expansum] KGO40010.1 hypothetical protein PEXP_033930 [Penicillium expansum] KGO53226.1 hypothetical protein PEX2_058700 [Penicillium expansum] KGO68270.1 hypothetical protein PEX1_078420 [Penicillium expansum]
PEX2_045150	7.00864	Fatty acid hydroxylase [Penicillium expansum] KGO47389.1 Fatty acid hydroxylase [Penicillium expansum] KGO52208.1 Fatty acid hydroxylase [Penicillium expansum] KGO62992.1 Fatty acid hydroxylase [Penicillium expansum]
PEX2_045510	7.00184	hypothetical protein PEX2_045510 [Penicillium expansum] KGO62769.1 hypothetical protein PEX2_045510 [Penicillium expansum]
PEX2_096490	6.99962	hypothetical protein PEX2_096490 [Penicillium expansum] KGO44649.1 hypothetical protein PEX1_039420 [Penicillium expansum] KGO51104.1 hypothetical protein PEX2_096490 [Penicillium expansum]
PEX2_021240	6.99278	Histone deacetylation protein Rxt3 [Penicillium expansum] KGO48983.1 Histone deacetylation protein Rxt3 [Penicillium expansum] KGO57681.1 Histone deacetylation protein Rxt3 [Penicillium expansum] KGO73574.1 Histone deacetylation protein Rxt3 [Penicillium expansum]
PEX2_077850	6.99219	Leucine-rich repeat, typical subtype [Penicillium expansum] KGO42136.1 Leucine-rich repeat, typical subtype [Penicillium expansum] KGO56178.1 Leucine-rich repeat, typical subtype [Penicillium expansum] KGO63007.1 Leucine-rich repeat, typical subtype [Penicillium expansum]
PEX2_102460	6.99183	Sybindin-like protein [Penicillium expansum] KGO46018.1 Sybindin-like protein [Penicillium expansum] KGO61172.1 Sybindin-like protein [Penicillium expansum] KGO69131.1 Sybindin-like protein [Penicillium expansum]
PEX2_085180	6.98436	hypothetical protein PEX2_085180 [Penicillium expansum] KGO50812.1 hypothetical protein PEX1_054270 [Penicillium expansum] KGO61443.1 hypothetical protein PEX2_085180 [Penicillium expansum]
PEX2_103560	6.98383	Uncharacterized conserved protein UCP022603 [Penicillium expansum] KGO37926.1 Uncharacterized conserved protein UCP022603 [Penicillium expansum] KGO49723.1 Uncharacterized conserved protein UCP022603 [Penicillium expansum] KGO72622.1 Uncharacterized conserved protein UCP022603 [Penicillium expansum]
PEX2_016940	6.98283	Helicase, C-terminal [Penicillium expansum] KGO61788.1 Helicase, C-terminal [Penicillium expansum]
PEX2_003440	6.97792	hypothetical protein PEX2_003440 [Penicillium expansum] KGO42869.1 hypothetical protein PEXP_026180 [Penicillium expansum] KGO56990.1 hypothetical protein PEX2_003440 [Penicillium expansum]
PEX2_003840	6.9768	Kinetochore-Ndc80 subunit Spc24 [Penicillium expansum] KGO42909.1 Kinetochore-Ndc80 subunit Spc24 [Penicillium expansum] KGO57030.1 Kinetochore-Ndc80 subunit Spc24 [Penicillium expansum] KGO62290.1 Kinetochore-Ndc80 subunit Spc24 [Penicillium expansum] KGO74642.1 Kinetochore-Ndc80 subunit Spc24 [Penicillium italicum]
PEX2_059920	6.97614	Glycoside hydrolase, family 61 [Penicillium expansum] KGO46763.1 Glycoside hydrolase, family 61 [Penicillium expansum] KGO53385.1 Glycoside hydrolase, family 61 [Penicillium expansum] KGO72271.1 Glycoside hydrolase, family 61 [Penicillium expansum]
PEX2_087900	6.9759	Alcohol dehydrogenase superfamily, zinc-type [Penicillium expansum] KGO35932.1 Alcohol dehydrogenase superfamily, zinc-type [Penicillium expansum] KGO55925.1 Alcohol dehydrogenase superfamily, zinc-type [Penicillium expansum] KGO60608.1 Alcohol dehydrogenase superfamily, zinc-type [Penicillium expansum]
PEX2_109720	6.97062	Lactonase, 7-bladed beta propeller [Penicillium expansum] KGO44967.1 Lactonase, 7-bladed beta propeller [Penicillium expansum] KGO52323.1 Lactonase, 7-bladed beta propeller [Penicillium expansum]
PEX2_058100	6.96367	hypothetical protein PEX2_058100 [Penicillium expansum] KGO40069.1 hypothetical protein PEXP_034530 [Penicillium expansum] KGO53167.1 hypothetical protein PEX2_058100 [Penicillium expansum] KGO73318.1 hypothetical protein PEX1_105910 [Penicillium expansum]
PEX2_102300	6.96201	Ubiquitin supergroup [Penicillium expansum] KGO46034.1 Ubiquitin supergroup [Penicillium expansum] KGO61156.1 Ubiquitin supergroup [Penicillium expansum] KGO69056.1 Ubiquitin supergroup [Penicillium expansum]
PEX2_039190	6.95792	hypothetical protein PEX2_039190 [Penicillium expansum] KGO38688.1 hypothetical protein PEXP_109660 [Penicillium expansum] KGO54215.1 hypothetical protein PEX2_039190 [Penicillium expansum]
PEX2_046090	6.95286	Ubiquitin supergroup [Penicillium expansum] KGO39583.1 Ubiquitin supergroup [Penicillium expansum] KGO62583.1 Ubiquitin supergroup [Penicillium expansum] KGO71603.1 Ubiquitin supergroup [Penicillium expansum]
PEX2_080610	6.94963	Concanavalin A-like lectin/glucanase, subgroup [Penicillium expansum] KGO42412.1 Concanavalin A-like lectin/glucanase, subgroup [Penicillium expansum] KGO56454.1 Concanavalin A-like lectin/glucanase, subgroup [Penicillium expansum] KGO70631.1 Concanavalin A-like lectin/glucanase, subgroup [Penicillium expansum]
PEX2_038370	6.94757	hypothetical protein PEX2_038370 [Penicillium expansum] KGO37238.1 hypothetical protein PEX1_011890 [Penicillium expansum] KGO45923.1 hypothetical protein PEXP_018030 [Penicillium expansum] KGO54349.1 hypothetical protein PEX2_038370 [Penicillium expansum]
PEX2_098800	6.94699	Glycoside hydrolase family 3 [Penicillium expansum] KGO56801.1 Glycoside hydrolase family 3 [Penicillium expansum]
PEX2_107680	6.94031	hypothetical protein PEX2_107680 [Penicillium expansum] KGO41761.1 hypothetical protein PEXP_107670 [Penicillium expansum] KGO52109.1 hypothetical protein PEX2_107680 [Penicillium expansum] KGO65160.1 hypothetical protein PEX1_065430 [Penicillium expansum]
PEX2_065110	6.93836	Copper amine oxidase [Penicillium expansum] KGO48948.1 Copper amine oxidase [Penicillium expansum] KGO51791.1 Copper amine oxidase [Penicillium expansum] KGO68653.1 Copper amine oxidase [Penicillium expansum]
PEX2_001060	6.93267	hypothetical protein PEX2_001060 [Penicillium expansum] KGO57431.1 hypothetical protein PEX2_001060 [Penicillium expansum]
PEX2_030900	6.93245	Oxoglutarate/iron-dependent dioxygenase [Penicillium expansum] KGO55386.1 Oxoglutarate/iron-dependent dioxygenase [Penicillium expansum]
PEX2_101570	6.92961	Mpv17/PMP22 [Penicillium expansum] KGO47625.1 Mpv17/PMP22 [Penicillium expansum] KGO59134.1 Mpv17/PMP22 [Penicillium expansum] KGO61078.1 Mpv17/PMP22 [Penicillium expansum]
PEX2_082030	6.92847	Frataxin [Penicillium expansum] KGO36347.1 Frataxin [Penicillium expansum] KGO52556.1 Frataxin [Penicillium expansum] KGO69915.1 Frataxin [Penicillium expansum]
PEX2_012250	6.92774	Leucine carboxyl methyltransferase, eukaryotic [Penicillium expansum] KGO38949.1 Leucine carboxyl methyltransferase, eukaryotic [Penicillium expansum] KGO60995.1 Leucine carboxyl methyltransferase, eukaryotic [Penicillium expansum] KGO62189.1 Leucine carboxyl methyltransferase, eukaryotic [Penicillium expansum]
PEX2_073590	6.91364	hypothetical protein PEX2_073590 [Penicillium expansum] KGO36082.1 hypothetical protein PEXP_076010 [Penicillium expansum] KGO59404.1 hypothetical protein PEX2_073590 [Penicillium expansum]
PEX2_063370	6.90535	FMN-binding split barrel-like protein [Penicillium expansum] KGO47807.1 FMN-binding split barrel-like protein [Penicillium expansum] KGO50699.1 FMN-binding split barrel-like protein [Penicillium expansum] KGO67205.1 FMN-binding split barrel-like protein [Penicillium expansum]
PEX2_061600	6.90274	Protein of unknown function DUF2343 [Penicillium expansum] KGO46611.1 Protein of unknown function DUF2343 [Penicillium expansum] KGO53552.1 Protein of unknown function DUF2343 [Penicillium expansum] KGO73025.1 Protein of unknown function DUF2343 [Penicillium expansum]
PEX2_030890	6.90231	Major facilitator superfamily domain, general substrate transporter [Penicillium expansum] KGO48629.1 Major facilitator superfamily domain, general substrate transporter [Penicillium expansum] KGO51840.1 Major facilitator superfamily domain, general substrate transporter [Penicillium expansum] KGO55385.1 Major facilitator superfamily domain, general substrate transporter [Penicillium expansum]
PEX2_088890	6.89965	hypothetical protein PEX2_088890 [Penicillium expansum] KGO60431.1 hypothetical protein PEX2_088890 [Penicillium expansum]
PEX2_051790	6.89548	Cytochrome b5 [Penicillium expansum] KGO39159.1 Cytochrome b5 [Penicillium expansum] KGO49481.1 Cytochrome b5 [Penicillium expansum]
PEX2_064340	6.89455	Protein of unknown function DUF155 [Penicillium expansum] KGO43806.1 Protein of unknown function DUF155 [Penicillium expansum] KGO51972.1 Protein of unknown function DUF155 [Penicillium expansum] KGO55028.1 Protein of unknown function DUF155 [Penicillium expansum]
PEX2_047470	6.89404	Vacuolar protein sorting-associate Vta1, N-terminal [Penicillium expansum] KGO39721.1 Vacuolar protein sorting-associate Vta1, N-terminal [Penicillium expansum] KGO55015.1 Vacuolar protein sorting-associate Vta1, N-terminal [Penicillium expansum] KGO62721.1 Vacuolar protein sorting-associate Vta1, N-terminal [Penicillium expansum]
PEX2_077270	6.89363	hypothetical protein PEX2_077270 [Penicillium expansum] KGO42078.1 hypothetical protein PEXP_050280 [Penicillium expansum] KGO56120.1 hypothetical protein PEX2_077270 [Penicillium expansum]
PEX2_087590	6.88845	Transcription factor, fungi [Penicillium expansum] KGO35901.1 Transcription factor, fungi [Penicillium expansum] KGO60577.1 Transcription factor, fungi [Penicillium expansum]
PEX2_058120	6.87182	YCII-like protein [Penicillium expansum] KGO40067.1 YCII-like protein [Penicillium expansum] KGO53169.1 YCII-like protein [Penicillium expansum] KGO73320.1 YCII-like protein [Penicillium expansum]
PEX2_085480	6.86488	hypothetical protein PEX2_085480 [Penicillium expansum] KGO37165.1 hypothetical protein PEXP_001900 [Penicillium expansum] KGO54430.1 hypothetical protein PEX1_076320 [Penicillium expansum] KGO61473.1 hypothetical protein PEX2_085480 [Penicillium expansum]
PEX2_082330	6.84909	Taurine catabolism dioxygenase TauD/TfdA [Penicillium expansum] KGO36377.1 Taurine catabolism dioxygenase TauD/TfdA [Penicillium expansum] KGO41187.1 Taurine catabolism dioxygenase TauD/TfdA [Penicillium expansum] KGO52586.1 Taurine catabolism dioxygenase TauD/TfdA [Penicillium expansum]
PEX2_031650	6.84768	NUDIX hydrolase [Penicillium expansum] KGO40701.1 NUDIX hydrolase [Penicillium expansum] KGO49255.1 NUDIX hydrolase [Penicillium expansum] KGO49532.1 NUDIX hydrolase [Penicillium expansum]
PEX2_029980	6.84506	Major facilitator superfamily domain, general substrate transporter [Penicillium expansum] KGO39306.1 Major facilitator superfamily domain, general substrate transporter [Penicillium expansum] KGO55180.1 Major facilitator superfamily domain, general substrate transporter [Penicillium expansum]
PEX2_004640	6.84134	Cytochrome P450 [Penicillium expansum] KGO57109.1 Cytochrome P450 [Penicillium expansum] KGO63438.1 Cytochrome P450 [Penicillium expansum] AZB50982.1 cytochrome P-450 [Penicillium expansum]
PEX2_038010	6.83283	Beta-hexosaminidase subunit alpha/beta [Penicillium expansum] KGO41529.1 Beta-hexosaminidase subunit alpha/beta [Penicillium expansum] KGO45960.1 Beta-hexosaminidase subunit alpha/beta [Penicillium expansum] KGO54313.1 Beta-hexosaminidase subunit alpha/beta [Penicillium expansum]
PEX2_093340	6.83176	Methyl methanesulfonate-sensitivity protein 22 [Penicillium expansum] KGO58979.1 Methyl methanesulfonate-sensitivity protein 22 [Penicillium expansum]
PEX2_017140	6.82692	Aminoglycoside phosphotransferase [Penicillium expansum] KGO38490.1 Aminoglycoside phosphotransferase [Penicillium expansum] KGO61808.1 Aminoglycoside phosphotransferase [Penicillium expansum]
PEX2_009940	6.82664	hypothetical protein PEX2_009940 [Penicillium expansum] KGO36908.1 hypothetical protein PEXP_007080 [Penicillium expansum] KGO45425.1 hypothetical protein PEX1_021800 [Penicillium expansum] KGO51427.1 hypothetical protein PEX2_009940 [Penicillium expansum]
PEX2_039690	6.82525	Lipopolysaccharide-modifying protein [Penicillium expansum] KGO54265.1 Lipopolysaccharide-modifying protein [Penicillium expansum]
PEX2_100840	6.82047	DNA replication regulator Sld3 [Penicillium expansum] KGO36791.1 DNA replication regulator Sld3 [Penicillium expansum] KGO60819.1 DNA replication regulator Sld3 [Penicillium expansum] KGO72586.1 DNA replication regulator Sld3 [Penicillium expansum]
PEX2_006770	6.81968	hypothetical protein PEX2_006770 [Penicillium expansum] KGO44746.1 hypothetical protein PEXP_020180 [Penicillium expansum] KGO51601.1 hypothetical protein PEX2_006770 [Penicillium expansum] KGO70078.1 hypothetical protein PEX1_068520 [Penicillium expansum]
PEX2_109540	6.81774	ABC transporter, N-terminal [Penicillium expansum] KGO43249.1 ABC transporter, N-terminal [Penicillium expansum] KGO52305.1 ABC transporter, N-terminal [Penicillium expansum] KGO56499.1 ABC transporter, N-terminal [Penicillium expansum]
PEX2_059570	6.81512	Sedlin [Penicillium expansum] KGO39923.1 Sedlin [Penicillium expansum] KGO53313.1 Sedlin [Penicillium expansum] KGO55001.1 Sedlin [Penicillium expansum]
PEX2_078680	6.81333	Acyl-CoA N-acyltransferase [Penicillium expansum] KGO42219.1 Acyl-CoA N-acyltransferase [Penicillium expansum] KGO56261.1 Acyl-CoA N-acyltransferase [Penicillium expansum]
PEX2_053270	6.81043	Rad54, N-terminal [Penicillium expansum] KGO59749.1 Rad54, N-terminal [Penicillium expansum]
PEX2_004700	6.80709	Autophagy-related protein 13 [Penicillium expansum] KGO42994.1 Autophagy-related protein 13 [Penicillium expansum] KGO57115.1 Autophagy-related protein 13 [Penicillium expansum] KGO68676.1 Autophagy-related protein 13 [Penicillium expansum]
PEX2_085370	6.8011	hypothetical protein PEX2_085370 [Penicillium expansum] KGO37154.1 hypothetical protein PEXP_001790 [Penicillium expansum] KGO50793.1 hypothetical protein PEX1_054080 [Penicillium expansum] KGO61462.1 hypothetical protein PEX2_085370 [Penicillium expansum]
PEX2_029300	6.79777	Acyl-CoA dehydrogenase, N-terminal [Penicillium expansum] KGO39374.1 Acyl-CoA dehydrogenase, N-terminal [Penicillium expansum] KGO55112.1 Acyl-CoA dehydrogenase, N-terminal [Penicillium expansum] KGO66776.1 Acyl-CoA dehydrogenase, N-terminal [Penicillium expansum]
PEX2_046200	6.79762	hypothetical protein PEX2_046200 [Penicillium expansum] KGO39594.1 hypothetical protein PEXP_047700 [Penicillium expansum] KGO62594.1 hypothetical protein PEX2_046200 [Penicillium expansum] KGO71614.1 hypothetical protein PEX1_016090 [Penicillium expansum]
PEX2_006430	6.79691	hypothetical protein PEX2_006430 [Penicillium expansum] KGO41679.1 hypothetical protein PEXP_089030 [Penicillium expansum] KGO55998.1 hypothetical protein PEX2_006430 [Penicillium expansum] KGO56065.1 hypothetical protein PEX1_094960 [Penicillium expansum]
PEX2_018880	6.79672	Alcohol dehydrogenase superfamily, zinc-type [Penicillium expansum] KGO41499.1 Alcohol dehydrogenase superfamily, zinc-type [Penicillium expansum] KGO62481.1 Alcohol dehydrogenase superfamily, zinc-type [Penicillium expansum] KGO67023.1 Alcohol dehydrogenase superfamily, zinc-type [Penicillium expansum]
PEX2_019110	6.79585	Peptidase S10, serine carboxypeptidase [Penicillium expansum] KGO41474.1 Peptidase S10, serine carboxypeptidase [Penicillium expansum] KGO62268.1 Peptidase S10, serine carboxypeptidase [Penicillium expansum] KGO63499.1 Peptidase S10, serine carboxypeptidase [Penicillium expansum]
PEX2_006990	6.79516	hypothetical protein PEX2_006990 [Penicillium expansum] KGO47469.1 hypothetical protein PEXP_013720 [Penicillium expansum] KGO51623.1 hypothetical protein PEX2_006990 [Penicillium expansum] KGO68713.1 hypothetical protein PEX1_033940 [Penicillium expansum]
PEX2_001180	6.7924	ATPase, V0 complex, subunit E [Penicillium expansum] KGO48740.1 ATPase, V0 complex, subunit E [Penicillium expansum] KGO57144.1 ATPase, V0 complex, subunit E [Penicillium expansum] KGO66706.1 ATPase, V0 complex, subunit E [Penicillium expansum]
PEX2_032070	6.79128	Chitin synthase III catalytic subunit [Penicillium expansum] KGO36229.1 Chitin synthase III catalytic subunit [Penicillium expansum] KGO49297.1 Chitin synthase III catalytic subunit [Penicillium expansum] KGO49574.1 Chitin synthase III catalytic subunit [Penicillium expansum]
PEX2_077670	6.78865	hypothetical protein PEX2_077670 [Penicillium expansum] KGO42118.1 hypothetical protein PEXP_050680 [Penicillium expansum] KGO56160.1 hypothetical protein PEX2_077670 [Penicillium expansum] KGO71421.1 hypothetical protein PEX1_067590 [Penicillium expansum]
PEX2_024390	6.777	ATPase, AAA-type, core [Penicillium expansum] KGO39055.1 ATPase, AAA-type, core [Penicillium expansum] KGO51869.1 ATPase, AAA-type, core [Penicillium expansum] KGO53960.1 ATPase, AAA-type, core [Penicillium expansum]
PEX2_073480	6.77529	Major facilitator superfamily domain, general substrate transporter [Penicillium expansum] KGO59393.1 Major facilitator superfamily domain, general substrate transporter [Penicillium expansum]
PEX2_102870	6.77487	Major facilitator superfamily domain, general substrate transporter [Penicillium expansum] KGO37995.1 Major facilitator superfamily domain, general substrate transporter [Penicillium expansum] KGO49983.1 Major facilitator superfamily domain, general substrate transporter [Penicillium expansum] KGO68760.1 Major facilitator superfamily domain, general substrate transporter [Penicillium expansum]
PEX2_055560	6.77154	Polyketide synthase, enoylreductase [Penicillium expansum] KGO40491.1 Polyketide synthase, enoylreductase [Penicillium expansum] KGO55442.1 Polyketide synthase, enoylreductase [Penicillium expansum] KGO59715.1 Polyketide synthase, enoylreductase [Penicillium expansum]
PEX2_104280	6.75582	Protein phosphatase 4 core regulatory subunit R2 [Penicillium expansum] KGO49795.1 Protein phosphatase 4 core regulatory subunit R2 [Penicillium expansum]
PEX2_014620	6.75179	hypothetical protein PEX2_014620 [Penicillium expansum] KGO41161.1 hypothetical protein PEXP_085240 [Penicillium expansum] KGO61406.1 hypothetical protein PEX1_004570 [Penicillium expansum] KGO61966.1 hypothetical protein PEX2_014620 [Penicillium expansum]
PEX2_089960	6.7504	hypothetical protein PEX2_089960 [Penicillium expansum] KGO44937.1 hypothetical protein PEXP_090060 [Penicillium expansum] KGO54934.1 hypothetical protein PEX2_089960 [Penicillium expansum] KGO70478.1 hypothetical protein PEX1_059550 [Penicillium expansum]
PEX2_041210	6.74987	Lipase, GDSL [Penicillium expansum] KGO45739.1 Lipase, GDSL [Penicillium expansum] KGO57991.1 Lipase, GDSL [Penicillium expansum] KGO72200.1 Lipase, GDSL [Penicillium expansum]
PEX2_000520	6.74586	RNA polymerase II, large subunit, CTD [Penicillium expansum] KGO57377.1 RNA polymerase II, large subunit, CTD [Penicillium expansum]
PEX2_066000	6.74303	hypothetical protein PEX2_066000 [Penicillium expansum] KGO44361.1 hypothetical protein PEXP_000520 [Penicillium expansum] KGO58616.1 hypothetical protein PEX2_066000 [Penicillium expansum]
PEX2_006190	6.74266	Acyl-CoA N-acyltransferase [Penicillium expansum] KGO38132.1 Acyl-CoA N-acyltransferase [Penicillium expansum] KGO41655.1 Acyl-CoA N-acyltransferase [Penicillium expansum] KGO55974.1 Acyl-CoA N-acyltransferase [Penicillium expansum]
PEX2_070090	6.74142	Glycosylphosphatidylinositol-mannosyltransferase I, PIG-X/PBN1 [Penicillium expansum] KGO37364.1 Glycosylphosphatidylinositol-mannosyltransferase I, PIG-X/PBN1 [Penicillium expansum] KGO58508.1 Glycosylphosphatidylinositol-mannosyltransferase I, PIG-X/PBN1 [Penicillium expansum] KGO71063.1 Glycosylphosphatidylinositol-mannosyltransferase I, PIG-X/PBN1 [Penicillium expansum]
PEX2_107410	6.74115	Alpha-amylase, C-terminal all beta [Penicillium expansum] KGO37100.1 Alpha-amylase, C-terminal all beta [Penicillium expansum] KGO41788.1 Alpha-amylase, C-terminal all beta [Penicillium expansum] KGO52082.1 Alpha-amylase, C-terminal all beta [Penicillium expansum]
PEX2_035420	6.73733	Chitin synthase [Penicillium expansum] KGO35972.1 Chitin synthase [Penicillium expansum] KGO44834.1 Chitin synthase [Penicillium expansum] KGO60364.1 Chitin synthase [Penicillium expansum]
PEX2_004080	6.73702	Phosphotyrosyl phosphatase activator, PTPA [Penicillium expansum] KGO42933.1 Phosphotyrosyl phosphatase activator, PTPA [Penicillium expansum] KGO55040.1 Phosphotyrosyl phosphatase activator, PTPA [Penicillium expansum] KGO57054.1 Phosphotyrosyl phosphatase activator, PTPA [Penicillium expansum]
PEX2_098360	6.73239	protein of unknown function DUF1996 [Penicillium expansum] KGO44566.1 protein of unknown function DUF1996 [Penicillium expansum] KGO54021.1 protein of unknown function DUF1996 [Penicillium expansum] KGO56757.1 protein of unknown function DUF1996 [Penicillium expansum]
PEX2_093000	6.7312	Glycoside hydrolase, superfamily [Penicillium expansum] KGO58945.1 Glycoside hydrolase, superfamily [Penicillium expansum]
PEX2_024560	6.72542	Protein of unknown function DUF1712, fungi [Penicillium expansum] KGO44887.1 Protein of unknown function DUF1712, fungi [Penicillium expansum] KGO53977.1 Protein of unknown function DUF1712, fungi [Penicillium expansum] KGO59092.1 Protein of unknown function DUF1712, fungi [Penicillium expansum]
PEX2_044630	6.72486	Amino acid/polyamine transporter I [Penicillium expansum] KGO62940.1 Amino acid/polyamine transporter I [Penicillium expansum] KGO68605.1 Amino acid/polyamine transporter I [Penicillium expansum]
PEX2_007180	6.71828	Cdk-activating kinase assembly factor MAT1, centre [Penicillium expansum] KGO38186.1 Cdk-activating kinase assembly factor MAT1, centre [Penicillium expansum] KGO45154.1 Cdk-activating kinase assembly factor MAT1, centre [Penicillium expansum] KGO51642.1 Cdk-activating kinase assembly factor MAT1, centre [Penicillium expansum]
PEX2_005980	6.71556	Amino acid transporter, transmembrane [Penicillium expansum] KGO36250.1 Amino acid transporter, transmembrane [Penicillium expansum] KGO55876.1 Amino acid transporter, transmembrane [Penicillium expansum]
PEX2_058550	6.70555	Protein of unknown function DUF974 [Penicillium expansum] KGO40025.1 Protein of unknown function DUF974 [Penicillium expansum] KGO53211.1 Protein of unknown function DUF974 [Penicillium expansum]
PEX2_004930	6.70472	ABC transporter, integral membrane type 1 [Penicillium expansum] KGO57138.1 ABC transporter, integral membrane type 1 [Penicillium expansum]
PEX2_061870	6.70335	Chromatin modification-related protein EAF7 [Penicillium expansum] KGO46584.1 Chromatin modification-related protein EAF7 [Penicillium expansum] KGO53579.1 Chromatin modification-related protein EAF7 [Penicillium expansum] KGO65885.1 Chromatin modification-related protein EAF7 [Penicillium expansum]
PEX2_104610	6.7018	hypothetical protein PEX2_104610 [Penicillium expansum] KGO49828.1 hypothetical protein PEX2_104610 [Penicillium expansum]
PEX2_000890	6.69507	Thymidylate kinase [Penicillium expansum] KGO43360.1 Thymidylate kinase [Penicillium expansum] KGO57414.1 Thymidylate kinase [Penicillium expansum] KGO70171.1 Thymidylate kinase [Penicillium expansum]
PEX2_044570	6.68874	Major facilitator superfamily domain, general substrate transporter [Penicillium expansum] KGO61029.1 Major facilitator superfamily domain, general substrate transporter [Penicillium expansum] KGO62934.1 Major facilitator superfamily domain, general substrate transporter [Penicillium expansum]
PEX2_057720	6.68548	hypothetical protein PEX2_057720 [Penicillium expansum] KGO40107.1 hypothetical protein PEXP_034910 [Penicillium expansum] KGO41367.1 hypothetical protein PEX1_044930 [Penicillium expansum] KGO53129.1 hypothetical protein PEX2_057720 [Penicillium expansum]
PEX2_031680	6.68544	hypothetical protein PEX2_031680 [Penicillium expansum] KGO40704.1 hypothetical protein PEX1_031990 [Penicillium expansum] KGO49258.1 hypothetical protein PEXP_009250 [Penicillium expansum] KGO49535.1 hypothetical protein PEX2_031680 [Penicillium expansum]
PEX2_036260	6.68325	Inosine/uridine-preferring nucleoside hydrolase [Penicillium expansum] KGO47223.1 Inosine/uridine-preferring nucleoside hydrolase [Penicillium expansum] KGO60014.1 Inosine/uridine-preferring nucleoside hydrolase [Penicillium expansum]
PEX2_067040	6.67738	hypothetical protein PEX2_067040 [Penicillium expansum] KGO58194.1 hypothetical protein PEX2_067040 [Penicillium expansum]
PEX2_009470	6.67433	hypothetical protein PEX2_009470 [Penicillium expansum] KGO51380.1 hypothetical protein PEX2_009470 [Penicillium expansum]
PEX2_095980	6.67322	Glutathione S-transferase, N-terminal [Penicillium expansum] KGO44214.1 Glutathione S-transferase, N-terminal [Penicillium expansum] KGO51053.1 Glutathione S-transferase, N-terminal [Penicillium expansum]
PEX2_096140	6.67176	Ketose-bisphosphate aldolase, class-II [Penicillium expansum] KGO44198.1 Ketose-bisphosphate aldolase, class-II [Penicillium expansum] KGO51069.1 Ketose-bisphosphate aldolase, class-II [Penicillium expansum] KGO68326.1 Ketose-bisphosphate aldolase, class-II [Penicillium expansum]
PEX2_033780	6.66735	Anaphase-promoting complex, subunit 15/MND2 [Penicillium expansum] KGO60389.1 Anaphase-promoting complex, subunit 15/MND2 [Penicillium expansum]
PEX2_096690	6.66347	Snf7 [Penicillium expansum] KGO40761.1 Snf7 [Penicillium expansum] KGO51129.1 Snf7 [Penicillium expansum] KGO66198.1 Snf7 [Penicillium expansum]
PEX2_026840	6.66313	hypothetical protein PEX2_026840 [Penicillium expansum] KGO50361.1 hypothetical protein PEX2_026840 [Penicillium expansum] KGO73259.1 hypothetical protein PEX1_105630 [Penicillium expansum]
PEX2_103650	6.66311	Leucine-rich repeat, typical subtype [Penicillium expansum] KGO37917.1 Leucine-rich repeat, typical subtype [Penicillium expansum] KGO49732.1 Leucine-rich repeat, typical subtype [Penicillium expansum]
PEX2_060870	6.6603	Terpenoid synthase [Penicillium expansum] KGO46670.1 Terpenoid synthase [Penicillium expansum] KGO53479.1 Terpenoid synthase [Penicillium expansum] KGO68184.1 Terpenoid synthase [Penicillium expansum]
PEX2_097550	6.66003	Urea carboxylase [Penicillium expansum] KGO56906.1 Urea carboxylase [Penicillium expansum]
PEX2_105920	6.6598	hypothetical protein PEX2_105920 [Penicillium expansum] KGO37691.1 hypothetical protein PEXP_077070 [Penicillium expansum] KGO49958.1 hypothetical protein PEX2_105920 [Penicillium expansum] KGO73545.1 hypothetical protein PEX1_075140 [Penicillium expansum]
PEX2_067620	6.65818	Protein of unknown function DUF3468 [Penicillium expansum] KGO58252.1 Protein of unknown function DUF3468 [Penicillium expansum] KGO67399.1 Protein of unknown function DUF3468 [Penicillium expansum]
PEX2_003650	6.65801	Fungal chitin synthase [Penicillium expansum] KGO42890.1 Fungal chitin synthase [Penicillium expansum] KGO57011.1 Fungal chitin synthase [Penicillium expansum] KGO68201.1 Fungal chitin synthase [Penicillium expansum]
PEX2_037420	6.6548	DNA helicase, DEXX box type [Penicillium expansum] KGO50571.1 DNA helicase, DEXX box type [Penicillium expansum]
PEX2_018290	6.6516	ARS binding protein 2 [Penicillium expansum] KGO46810.1 ARS binding protein 2 [Penicillium expansum] KGO54499.1 ARS binding protein 2 [Penicillium expansum] KGO62422.1 ARS binding protein 2 [Penicillium expansum]
PEX2_033350	6.65004	protein of unknown function DUF1993 [Penicillium expansum] KGO41567.1 protein of unknown function DUF1993 [Penicillium expansum] KGO60196.1 protein of unknown function DUF1993 [Penicillium expansum] KGO66001.1 protein of unknown function DUF1993 [Penicillium expansum]
PEX2_023780	6.64971	Indoleamine 2,3-dioxygenase [Penicillium expansum] KGO43107.1 Indoleamine 2,3-dioxygenase [Penicillium expansum] KGO53850.1 Indoleamine 2,3-dioxygenase [Penicillium expansum] KGO56469.1 Indoleamine 2,3-dioxygenase [Penicillium expansum]
PEX2_005070	6.64557	hypothetical protein PEX2_005070 [Penicillium expansum] KGO39483.1 hypothetical protein PEXP_043240 [Penicillium expansum] KGO50169.1 hypothetical protein PEX1_081670 [Penicillium expansum] KGO55747.1 hypothetical protein PEX2_005070 [Penicillium expansum]
PEX2_100610	6.64283	Golgi SNAP receptor complex, subunit 1 [Penicillium expansum] KGO36768.1 Golgi SNAP receptor complex, subunit 1 [Penicillium expansum] KGO60796.1 Golgi SNAP receptor complex, subunit 1 [Penicillium expansum] KGO67379.1 Golgi SNAP receptor complex, subunit 1 [Penicillium expansum]
PEX2_021270	6.64267	hypothetical protein PEX2_021270 [Penicillium expansum] KGO48986.1 hypothetical protein PEXP_010350 [Penicillium expansum] KGO57684.1 hypothetical protein PEX2_021270 [Penicillium expansum] KGO73577.1 hypothetical protein PEX1_074460 [Penicillium expansum]
PEX2_050500	6.63681	FMN-binding split barrel-like protein [Penicillium expansum] KGO45182.1 FMN-binding split barrel-like protein [Penicillium expansum] KGO48502.1 FMN-binding split barrel-like protein [Penicillium expansum] KGO55562.1 FMN-binding split barrel-like protein [Penicillium expansum]
PEX2_089810	6.63553	Autophagy-related protein 5 [Penicillium expansum] KGO54996.1 Autophagy-related protein 5 [Penicillium expansum]
PEX2_075990	6.6308	DNA mismatch repair protein MutS-like, N-terminal [Penicillium expansum] KGO41901.1 DNA mismatch repair protein MutS-like, N-terminal [Penicillium expansum] KGO56646.1 DNA mismatch repair protein MutS-like, N-terminal [Penicillium expansum] KGO70973.1 DNA mismatch repair protein MutS-like, N-terminal [Penicillium expansum]
PEX2_009010	6.62959	Permease, cytosine/purine, uracil, thiamine, allantoin [Penicillium expansum] KGO51334.1 Permease, cytosine/purine, uracil, thiamine, allantoin [Penicillium expansum]
PEX2_098350	6.623	Potassium channel, voltage-dependent, beta subunit, KCNAB-like protein [Penicillium expansum] KGO56756.1 Potassium channel, voltage-dependent, beta subunit, KCNAB-like protein [Penicillium expansum]
PEX2_018200	6.62069	Clp ATPase, C-terminal [Penicillium expansum] KGO46819.1 Clp ATPase, C-terminal [Penicillium expansum] KGO54508.1 Clp ATPase, C-terminal [Penicillium expansum] KGO62413.1 Clp ATPase, C-terminal [Penicillium expansum]
PEX2_067960	6.6202	NAD-dependent epimerase/dehydratase [Penicillium expansum] KGO42713.1 NAD-dependent epimerase/dehydratase [Penicillium expansum] KGO58286.1 NAD-dependent epimerase/dehydratase [Penicillium expansum] KGO60696.1 NAD-dependent epimerase/dehydratase [Penicillium expansum]
PEX2_027420	6.60785	protein of unknown function DUF2236 [Penicillium expansum] KGO42667.1 protein of unknown function DUF2236 [Penicillium expansum] KGO46189.1 protein of unknown function DUF2236 [Penicillium expansum] KGO50419.1 protein of unknown function DUF2236 [Penicillium expansum]
PEX2_017930	6.60535	FAR-17a/AIG1-like protein [Penicillium expansum] KGO37064.1 FAR-17a/AIG1-like protein [Penicillium expansum] KGO46846.1 FAR-17a/AIG1-like protein [Penicillium expansum] KGO62386.1 FAR-17a/AIG1-like protein [Penicillium expansum]
PEX2_092960	6.60464	Thiamine pyrophosphate enzyme, C-terminal TPP-binding [Penicillium expansum] KGO40992.1 Thiamine pyrophosphate enzyme, C-terminal TPP-binding [Penicillium expansum] KGO47131.1 Thiamine pyrophosphate enzyme, C-terminal TPP-binding [Penicillium expansum] KGO58941.1 Thiamine pyrophosphate enzyme, C-terminal TPP-binding [Penicillium expansum]
PEX2_024110	6.60013	Cytochrome P450 [Penicillium expansum] KGO43074.1 Cytochrome P450 [Penicillium expansum] KGO48452.1 Cytochrome P450 [Penicillium expansum] KGO53883.1 Cytochrome P450 [Penicillium expansum]
PEX2_063580	6.59966	hypothetical protein PEX2_063580 [Penicillium expansum] KGO50720.1 hypothetical protein PEX2_063580 [Penicillium expansum]
PEX2_110600	6.5934	Polyketide synthase, enoylreductase [Penicillium expansum] KGO43163.1 Polyketide synthase, enoylreductase [Penicillium expansum] KGO52418.1 Polyketide synthase, enoylreductase [Penicillium expansum] KGO73050.1 Polyketide synthase, enoylreductase [Penicillium expansum]
PEX2_066480	6.59228	hypothetical protein PEX2_066480 [Penicillium expansum] KGO46322.1 hypothetical protein PEXP_099340 [Penicillium expansum] KGO58138.1 hypothetical protein PEX2_066480 [Penicillium expansum]
PEX2_027860	6.58905	Calcium/calmodulin-dependent/calcium-dependent protein kinase [Penicillium expansum] KGO48808.1 Calcium/calmodulin-dependent/calcium-dependent protein kinase [Penicillium expansum] KGO50221.1 Calcium/calmodulin-dependent/calcium-dependent protein kinase [Penicillium expansum] KGO61626.1 Calcium/calmodulin-dependent/calcium-dependent protein kinase [Penicillium expansum]
PEX2_038300	6.58489	Uncharacterized protein family UPF0136, Transmembrane [Penicillium expansum] KGO45930.1 Uncharacterized protein family UPF0136, Transmembrane [Penicillium expansum] KGO52433.1 Uncharacterized protein family UPF0136, Transmembrane [Penicillium expansum] KGO54342.1 Uncharacterized protein family UPF0136, Transmembrane [Penicillium expansum]
PEX2_078750	6.58343	Aegerolysin [Penicillium expansum] KGO42226.1 Aegerolysin [Penicillium expansum] KGO55076.1 Aegerolysin [Penicillium expansum] KGO56268.1 Aegerolysin [Penicillium expansum]
PEX2_108320	6.58306	hypothetical protein PEX2_108320 [Penicillium expansum] KGO43862.1 hypothetical protein PEXP_093040 [Penicillium expansum] KGO50023.1 hypothetical protein PEX1_085770 [Penicillium expansum] KGO52173.1 hypothetical protein PEX2_108320 [Penicillium expansum]
PEX2_095790	6.58211	hypothetical protein PEX2_095790 [Penicillium expansum] KGO36424.1 hypothetical protein PEXP_102690 [Penicillium expansum] KGO50922.1 hypothetical protein PEX2_095790 [Penicillium expansum] KGO63783.1 hypothetical protein PEX1_037600 [Penicillium expansum]
PEX2_020460	6.58028	hypothetical protein PEX2_020460 [Penicillium expansum] KGO44085.1 hypothetical protein PEXP_055400 [Penicillium expansum] KGO57602.1 hypothetical protein PEX2_020460 [Penicillium expansum] KGO69754.1 hypothetical protein PEX1_006070 [Penicillium expansum]
PEX2_027870	6.57994	hypothetical protein PEX2_027870 [Penicillium expansum] KGO50222.1 hypothetical protein PEX2_027870 [Penicillium expansum]
PEX2_081020	6.57805	Septin [Penicillium expansum] KGO39817.1 Septin [Penicillium expansum] KGO61248.1 Septin [Penicillium expansum] KGO72836.1 Septin [Penicillium expansum]
PEX2_092740	6.57506	Major facilitator superfamily domain, general substrate transporter [Penicillium expansum] KGO41014.1 Major facilitator superfamily domain, general substrate transporter [Penicillium expansum] KGO58919.1 Major facilitator superfamily domain, general substrate transporter [Penicillium expansum] KGO65402.1 Major facilitator superfamily domain, general substrate transporter [Penicillium expansum]
PEX2_014560	6.5715	Alpha/beta hydrolase fold-3 [Penicillium expansum] KGO61960.1 Alpha/beta hydrolase fold-3 [Penicillium expansum]
PEX2_039120	6.56776	Protein of unknown function DUF3632 [Penicillium expansum] KGO54208.1 Protein of unknown function DUF3632 [Penicillium expansum]
PEX2_068550	6.56415	Major facilitator superfamily domain, general substrate transporter [Penicillium expansum] KGO58345.1 Major facilitator superfamily domain, general substrate transporter [Penicillium expansum]
PEX2_096040	6.55622	hypothetical protein PEX2_096040 [Penicillium expansum] KGO51059.1 hypothetical protein PEX2_096040 [Penicillium expansum]
PEX2_048560	6.55307	Alkaline phosphatase-like, alpha/beta/alpha [Penicillium expansum] KGO38567.1 Alkaline phosphatase-like, alpha/beta/alpha [Penicillium expansum] KGO43983.1 Alkaline phosphatase-like, alpha/beta/alpha [Penicillium expansum] KGO52468.1 Alkaline phosphatase-like, alpha/beta/alpha [Penicillium expansum]
PEX2_050270	6.55017	hypothetical protein PEX2_050270 [Penicillium expansum] KGO42015.1 hypothetical protein PEX1_012850 [Penicillium expansum] KGO48525.1 hypothetical protein PEXP_072550 [Penicillium expansum] KGO55539.1 hypothetical protein PEX2_050270 [Penicillium expansum]
PEX2_087320	6.54474	Dynein heavy chain, domain-2 [Penicillium expansum] KGO60550.1 Dynein heavy chain, domain-2 [Penicillium expansum]
PEX2_102990	6.54261	Ceramidase [Penicillium expansum] KGO37983.1 Ceramidase [Penicillium expansum] KGO49995.1 Ceramidase [Penicillium expansum] KGO72504.1 Ceramidase [Penicillium expansum]
PEX2_093670	6.53841	Polyketide synthase, enoylreductase [Penicillium expansum] KGO47014.1 Polyketide synthase, enoylreductase [Penicillium expansum] KGO59012.1 Polyketide synthase, enoylreductase [Penicillium expansum] KGO69701.1 Polyketide synthase, enoylreductase [Penicillium expansum]
PEX2_022340	6.52651	hypothetical protein PEX2_022340 [Penicillium expansum] KGO57791.1 hypothetical protein PEX2_022340 [Penicillium expansum]
PEX2_007060	6.52482	Carboxymuconolactone decarboxylase [Penicillium expansum] KGO38665.1 Carboxymuconolactone decarboxylase [Penicillium expansum] KGO47476.1 Carboxymuconolactone decarboxylase [Penicillium expansum] KGO51630.1 Carboxymuconolactone decarboxylase [Penicillium expansum]
PEX2_046990	6.52382	Sedlin [Penicillium expansum] KGO39674.1 Sedlin [Penicillium expansum] KGO62673.1 Sedlin [Penicillium expansum] KGO70900.1 Sedlin [Penicillium expansum]
PEX2_026400	6.51876	Methylmalonate-semialdehyde dehydrogenase [Penicillium expansum] KGO38293.1 Methylmalonate-semialdehyde dehydrogenase [Penicillium expansum] KGO54102.1 Methylmalonate-semialdehyde dehydrogenase [Penicillium expansum] KGO57313.1 Methylmalonate-semialdehyde dehydrogenase [Penicillium expansum]
PEX2_083570	6.51543	Ureohydrolase [Penicillium expansum] KGO43613.1 Ureohydrolase [Penicillium expansum] KGO52823.1 Ureohydrolase [Penicillium expansum] KGO68778.1 Ureohydrolase [Penicillium expansum]
PEX2_041740	6.51164	Peroxisome assembly protein 12 [Penicillium expansum] KGO63160.1 Peroxisome assembly protein 12 [Penicillium expansum]
PEX2_018120	6.51109	hypothetical protein PEX2_018120 [Penicillium expansum] KGO46827.1 hypothetical protein PEXP_065170 [Penicillium expansum] KGO62405.1 hypothetical protein PEX2_018120 [Penicillium expansum]
PEX2_096550	6.50579	Amino acid/polyamine transporter I [Penicillium expansum] KGO40747.1 Amino acid/polyamine transporter I [Penicillium expansum] KGO51115.1 Amino acid/polyamine transporter I [Penicillium expansum] KGO73264.1 Amino acid/polyamine transporter I [Penicillium expansum]
PEX2_096000	6.50204	Dehydrogenase, multihelical [Penicillium expansum] KGO49390.1 Dehydrogenase, multihelical [Penicillium expansum] KGO51055.1 Dehydrogenase, multihelical [Penicillium expansum]
PEX2_089010	6.50168	hypothetical protein PEX2_089010 [Penicillium expansum] KGO39215.1 hypothetical protein PEXP_044850 [Penicillium expansum] KGO54870.1 hypothetical protein PEX2_089010 [Penicillium expansum] KGO55905.1 hypothetical protein PEX1_063150 [Penicillium expansum]
PEX2_061830	6.49961	Major facilitator superfamily domain, general substrate transporter [Penicillium expansum] KGO46588.1 Major facilitator superfamily domain, general substrate transporter [Penicillium expansum] KGO53575.1 Major facilitator superfamily domain, general substrate transporter [Penicillium expansum] KGO65889.1 Major facilitator superfamily domain, general substrate transporter [Penicillium expansum]
PEX2_097740	6.49692	hypothetical protein PEX2_097740 [Penicillium expansum] KGO47661.1 hypothetical protein PEXP_013100 [Penicillium expansum] KGO56925.1 hypothetical protein PEX2_097740 [Penicillium expansum] KGO70225.1 hypothetical protein PEX1_033450 [Penicillium expansum]
PEX2_070790	6.49476	Protein of unknown function DUF544 [Penicillium expansum] KGO38259.1 Protein of unknown function DUF544 [Penicillium expansum] KGO51746.1 Protein of unknown function DUF544 [Penicillium expansum] KGO54546.1 Protein of unknown function DUF544 [Penicillium expansum]
PEX2_086150	6.4921	Fat storage-inducing transmembrane protein [Penicillium expansum] KGO36440.1 Fat storage-inducing transmembrane protein [Penicillium expansum] KGO55455.1 Fat storage-inducing transmembrane protein [Penicillium expansum] KGO61584.1 Fat storage-inducing transmembrane protein [Penicillium expansum]
PEX2_030320	6.49018	hypothetical protein PEX2_030320 [Penicillium expansum] KGO39272.1 hypothetical protein PEXP_043530 [Penicillium expansum] KGO55214.1 hypothetical protein PEX2_030320 [Penicillium expansum]
PEX2_050280	6.48868	hypothetical protein PEX2_050280 [Penicillium expansum] KGO42016.1 hypothetical protein PEX1_012860 [Penicillium expansum] KGO48524.1 hypothetical protein PEXP_072540 [Penicillium expansum] KGO55540.1 hypothetical protein PEX2_050280 [Penicillium expansum]
PEX2_049250	6.48353	Septin [Penicillium expansum] KGO46443.1 Septin [Penicillium expansum] KGO51886.1 Septin [Penicillium expansum] KGO55635.1 Septin [Penicillium expansum]
PEX2_071170	6.48279	hypothetical protein PEX2_071170 [Penicillium expansum] KGO38221.1 hypothetical protein PEXP_101630 [Penicillium expansum] KGO54584.1 hypothetical protein PEX2_071170 [Penicillium expansum] KGO70576.1 hypothetical protein PEX1_005350 [Penicillium expansum]
PEX2_068810	6.48115	Taurine catabolism dioxygenase TauD/TfdA [Penicillium expansum] KGO58371.1 Taurine catabolism dioxygenase TauD/TfdA [Penicillium expansum] KGO64516.1 Taurine catabolism dioxygenase TauD/TfdA [Penicillium expansum]
PEX2_015950	6.48052	General substrate transporter [Penicillium expansum] KGO40875.1 General substrate transporter [Penicillium expansum] KGO50872.1 General substrate transporter [Penicillium expansum] KGO61690.1 General substrate transporter [Penicillium expansum]
PEX2_092190	6.47371	Amino acid/polyamine transporter I [Penicillium expansum] KGO41069.1 Amino acid/polyamine transporter I [Penicillium expansum] KGO58864.1 Amino acid/polyamine transporter I [Penicillium expansum] KGO73599.1 Amino acid/polyamine transporter I [Penicillium expansum]
PEX2_099790	6.4687	High mobility group, HMG-I/HMG-Y [Penicillium expansum] KGO43940.1 High mobility group, HMG-I/HMG-Y [Penicillium expansum] KGO50480.1 High mobility group, HMG-I/HMG-Y [Penicillium expansum] KGO60963.1 High mobility group, HMG-I/HMG-Y [Penicillium expansum]
QM_newGene_195	6.46417	hypothetical protein UA08_03673 [Talaromyces atroroseus] OKL61001.1 hypothetical protein UA08_03673 [Talaromyces atroroseus]
PEX2_017240	6.45377	hypothetical protein PEX2_017240 [Penicillium expansum] KGO38480.1 hypothetical protein PEXP_055580 [Penicillium expansum] KGO61818.1 hypothetical protein PEX2_017240 [Penicillium expansum] KGO67045.1 hypothetical protein PEX1_014900 [Penicillium expansum]
PEX2_030850	6.44527	Glycoside hydrolase family 3 [Penicillium expansum] KGO48625.1 Glycoside hydrolase family 3 [Penicillium expansum] KGO51836.1 Glycoside hydrolase family 3 [Penicillium expansum] KGO55381.1 Glycoside hydrolase family 3 [Penicillium expansum]
PEX2_051160	6.43497	WW/Rsp5/WWP [Penicillium expansum] KGO49418.1 WW/Rsp5/WWP [Penicillium expansum]
PEX2_000530	6.43284	hypothetical protein PEX2_000530 [Penicillium expansum] KGO43396.1 hypothetical protein PEXP_096870 [Penicillium expansum] KGO57378.1 hypothetical protein PEX2_000530 [Penicillium expansum] KGO67431.1 hypothetical protein PEX1_025090 [Penicillium expansum]
PEX2_009970	6.43044	Centromere protein Cenp-H [Penicillium expansum] KGO36905.1 Centromere protein Cenp-H [Penicillium expansum] KGO51430.1 Centromere protein Cenp-H [Penicillium expansum] KGO63484.1 Centromere protein Cenp-H [Penicillium expansum]
PEX2_026610	6.42237	XPG N-terminal [Penicillium expansum] KGO42585.1 XPG N-terminal [Penicillium expansum] KGO50338.1 XPG N-terminal [Penicillium expansum]
PEX2_106830	6.41834	hypothetical protein PEX2_106830 [Penicillium expansum] KGO41847.1 hypothetical protein PEXP_108530 [Penicillium expansum] KGO51158.1 hypothetical protein PEX2_106830 [Penicillium expansum] KGO65765.1 hypothetical protein PEX1_083880 [Penicillium expansum]
PEX2_031460	6.40418	Short-chain dehydrogenase/reductase SDR [Penicillium expansum] KGO48429.1 Short-chain dehydrogenase/reductase SDR [Penicillium expansum] KGO49375.1 Short-chain dehydrogenase/reductase SDR [Penicillium expansum] KGO53902.1 Short-chain dehydrogenase/reductase SDR [Penicillium expansum]
PEX2_013180	6.39851	Glycoside hydrolase, family 28 [Penicillium expansum] KGO49139.1 Glycoside hydrolase, family 28 [Penicillium expansum] KGO62105.1 Glycoside hydrolase, family 28 [Penicillium expansum] KGO67069.1 Glycoside hydrolase, family 28 [Penicillium expansum]
PEX2_060140	6.39818	DASH complex, subunit Ask1 [Penicillium expansum] KGO53407.1 DASH complex, subunit Ask1 [Penicillium expansum]
PEX2_086380	6.39742	Winged helix-turn-helix transcription repressor DNA-binding [Penicillium expansum] KGO39898.1 Winged helix-turn-helix transcription repressor DNA-binding [Penicillium expansum] KGO55059.1 Winged helix-turn-helix transcription repressor DNA-binding [Penicillium expansum]
PEX2_006880	6.39087	Oxidoreductase, N-terminal [Penicillium expansum] KGO44641.1 Oxidoreductase, N-terminal [Penicillium expansum] KGO51265.1 Oxidoreductase, N-terminal [Penicillium expansum] KGO51612.1 Oxidoreductase, N-terminal [Penicillium expansum]
PEX2_065440	6.38809	hypothetical protein PEX2_065440 [Penicillium expansum] KGO51824.1 hypothetical protein PEX2_065440 [Penicillium expansum] KGO66716.1 hypothetical protein PEX1_069990 [Penicillium expansum]
PEX2_057880	6.3877	Rad52/22 double-strand break repair protein [Penicillium expansum] KGO46347.1 Rad52/22 double-strand break repair protein [Penicillium expansum] KGO53145.1 Rad52/22 double-strand break repair protein [Penicillium expansum]
PEX2_040340	6.38576	C4-dicarboxylate transporter/malic acid transport protein [Penicillium expansum] KGO45826.1 C4-dicarboxylate transporter/malic acid transport protein [Penicillium expansum] KGO57883.1 C4-dicarboxylate transporter/malic acid transport protein [Penicillium expansum] KGO66441.1 C4-dicarboxylate transporter/malic acid transport protein [Penicillium expansum]
PEX2_021290	6.38542	Transcription factor, fungi [Penicillium expansum] KGO48988.1 Transcription factor, fungi [Penicillium expansum] KGO57686.1 Transcription factor, fungi [Penicillium expansum] KGO73579.1 Transcription factor, fungi [Penicillium expansum]
PEX2_033230	6.38266	hypothetical protein PEX2_033230 [Penicillium expansum] KGO41579.1 hypothetical protein PEXP_088030 [Penicillium expansum] KGO60184.1 hypothetical protein PEX2_033230 [Penicillium expansum] KGO65991.1 hypothetical protein PEX1_037280 [Penicillium expansum]
PEX2_053130	6.38183	AP complex, mu/sigma subunit [Penicillium expansum] KGO59735.1 AP complex, mu/sigma subunit [Penicillium expansum]
PEX2_102290	6.38002	Transmembrane protein 6/97 [Penicillium expansum] KGO46035.1 Transmembrane protein 6/97 [Penicillium expansum] KGO61155.1 Transmembrane protein 6/97 [Penicillium expansum] KGO69055.1 Transmembrane protein 6/97 [Penicillium expansum]
PEX2_001170	6.37963	Arv1 protein [Penicillium expansum] KGO48741.1 Arv1 protein [Penicillium expansum] KGO57143.1 Arv1 protein [Penicillium expansum] KGO66707.1 Arv1 protein [Penicillium expansum]
PEX2_001440	6.37846	Glycosyl transferase, family 4 [Penicillium expansum] KGO48715.1 Glycosyl transferase, family 4 [Penicillium expansum] KGO50314.1 Glycosyl transferase, family 4 [Penicillium expansum] KGO57170.1 Glycosyl transferase, family 4 [Penicillium expansum]
PEX2_024150	6.3757	L-PSP endoribonuclease family protein (Hmf1), putative [Penicillium digitatum Pd1] XP_016596434.1 YjgF/Yer057p/UK114 family [Penicillium expansum] EKV11386.1 L-PSP endoribonuclease family protein (Hmf1), putative [Penicillium digitatum Pd1] EKV16952.1 L-PSP endoribonuclease family protein (Hmf1), putative [Penicillium digitatum PHI26] KGO43070.1 YjgF/Yer057p/UK114 family [Penicillium expansum] KG…
PEX2_100770	6.37497	Taurine catabolism dioxygenase TauD/TfdA [Penicillium expansum] KGO36784.1 Taurine catabolism dioxygenase TauD/TfdA [Penicillium expansum] KGO60812.1 Taurine catabolism dioxygenase TauD/TfdA [Penicillium expansum] KGO72580.1 Taurine catabolism dioxygenase TauD/TfdA [Penicillium expansum]
PEX2_035460	6.3718	Amidase, fungi [Penicillium expansum] KGO44838.1 Amidase, fungi [Penicillium expansum] KGO49666.1 Amidase, fungi [Penicillium expansum] KGO60368.1 Amidase, fungi [Penicillium expansum]
PEX2_005610	6.37135	hypothetical protein PEX2_005610 [Penicillium expansum] KGO39429.1 hypothetical protein PEXP_042700 [Penicillium expansum] KGO55839.1 hypothetical protein PEX2_005610 [Penicillium expansum] KGO59442.1 hypothetical protein PEX1_093840 [Penicillium expansum]
PEX2_052090	6.37094	Acyl-CoA N-acyltransferase [Penicillium expansum] KGO49510.1 Acyl-CoA N-acyltransferase [Penicillium expansum]
PEX2_108490	6.37054	Protein disulfide isomerase [Penicillium expansum] KGO52190.1 Protein disulfide isomerase [Penicillium expansum]
PEX2_066530	6.36482	Winged helix-turn-helix transcription repressor DNA-binding [Penicillium expansum] KGO36387.1 Winged helix-turn-helix transcription repressor DNA-binding [Penicillium expansum] KGO46317.1 Winged helix-turn-helix transcription repressor DNA-binding [Penicillium expansum] KGO58143.1 Winged helix-turn-helix transcription repressor DNA-binding [Penicillium expansum]
QM_newGene_35	6.36085	unnamed protein product [Penicillium roqueforti FM164]
PEX2_085170	6.36083	Peptidase A1 [Penicillium expansum] KGO61442.1 Peptidase A1 [Penicillium expansum]
PEX2_048710	6.35918	Major facilitator superfamily domain, general substrate transporter [Penicillium expansum] KGO46371.1 Major facilitator superfamily domain, general substrate transporter [Penicillium expansum] KGO46389.1 Major facilitator superfamily domain, general substrate transporter [Penicillium expansum] KGO52483.1 Major facilitator superfamily domain, general substrate transporter [Penicillium expansum]
PEX2_052120	6.35551	Zinc finger, RING-type [Penicillium expansum] KGO39191.1 Zinc finger, RING-type [Penicillium expansum] KGO49513.1 Zinc finger, RING-type [Penicillium expansum] KGO55948.1 Zinc finger, RING-type [Penicillium expansum]
PEX2_015680	6.35505	Zinc finger, RING-type [Penicillium expansum] KGO40923.1 Zinc finger, RING-type [Penicillium expansum] KGO50846.1 Zinc finger, RING-type [Penicillium expansum] KGO61663.1 Zinc finger, RING-type [Penicillium expansum]
PEX2_098050	6.34706	Autophagy-related protein 1010 [Penicillium expansum] KGO44597.1 Autophagy-related protein 1010 [Penicillium expansum] KGO56726.1 Autophagy-related protein 1010 [Penicillium expansum] KGO61387.1 Autophagy-related protein 1010 [Penicillium expansum]
PEX2_011560	6.34535	Alcohol dehydrogenase, long-chain fatty [Penicillium expansum] KGO40669.1 Alcohol dehydrogenase, long-chain fatty [Penicillium expansum] KGO59637.1 Alcohol dehydrogenase, long-chain fatty [Penicillium expansum] KGO63367.1 Alcohol dehydrogenase, long-chain fatty [Penicillium expansum]
PEX2_047710	6.34362	TLDc [Penicillium expansum] KGO52872.1 TLDc [Penicillium expansum]
PEX2_076710	6.34336	Heat shock protein 70 family [Penicillium expansum] KGO39530.1 Heat shock protein 70 family [Penicillium expansum] KGO56843.1 Heat shock protein 70 family [Penicillium expansum]
PEX2_034040	6.34309	hypothetical protein PEX2_034040 [Penicillium expansum] KGO60226.1 hypothetical protein PEX2_034040 [Penicillium expansum]
PEX2_102380	6.34206	GPI mannosyltransferase [Penicillium expansum] KGO61164.1 GPI mannosyltransferase [Penicillium expansum]
PEX2_057420	6.33936	hypothetical protein PEX2_057420 [Penicillium expansum] KGO40137.1 hypothetical protein PEXP_035210 [Penicillium expansum] KGO44690.1 hypothetical protein PEX1_017300 [Penicillium expansum] KGO53099.1 hypothetical protein PEX2_057420 [Penicillium expansum]
PEX2_024570	6.3371	Formyl transferase, N-terminal [Penicillium expansum] KGO53978.1 Formyl transferase, N-terminal [Penicillium expansum]
PEX2_096240	6.33677	hypothetical protein PEX2_096240 [Penicillium expansum] KGO44188.1 hypothetical protein PEXP_056810 [Penicillium expansum] KGO51079.1 hypothetical protein PEX2_096240 [Penicillium expansum] KGO55673.1 hypothetical protein PEX1_100720 [Penicillium expansum]
PEX2_017040	6.33065	FAD dependent oxidoreductase [Penicillium expansum] KGO38500.1 FAD dependent oxidoreductase [Penicillium expansum] KGO61798.1 FAD dependent oxidoreductase [Penicillium expansum] KGO72730.1 FAD dependent oxidoreductase [Penicillium expansum]
PEX2_020110	6.33025	hypothetical protein PEX2_020110 [Penicillium expansum] KGO57567.1 hypothetical protein PEX2_020110 [Penicillium expansum]
PEX2_087790	6.32778	DASH complex, subunit Dad3 [Penicillium expansum] KGO35921.1 DASH complex, subunit Dad3 [Penicillium expansum] KGO55914.1 DASH complex, subunit Dad3 [Penicillium expansum] KGO60597.1 DASH complex, subunit Dad3 [Penicillium expansum]
PEX2_097570	6.32681	hypothetical protein PEX2_097570 [Penicillium expansum] KGO41372.1 hypothetical protein PEX1_044980 [Penicillium expansum] KGO47678.1 hypothetical protein PEXP_013270 [Penicillium expansum] KGO56908.1 hypothetical protein PEX2_097570 [Penicillium expansum]
PEX2_016630	6.32496	Myo-inositol-1-phosphate synthase [Penicillium expansum] KGO38540.1 Myo-inositol-1-phosphate synthase [Penicillium expansum] KGO61758.1 Myo-inositol-1-phosphate synthase [Penicillium expansum] KGO66155.1 Myo-inositol-1-phosphate synthase [Penicillium expansum]
PEX2_079610	6.32409	hypothetical protein PEX2_079610 [Penicillium expansum] KGO42312.1 hypothetical protein PEXP_052640 [Penicillium expansum] KGO56354.1 hypothetical protein PEX2_079610 [Penicillium expansum]
PEX2_099490	6.31784	hypothetical protein PEX2_099490 [Penicillium expansum] KGO60933.1 hypothetical protein PEX2_099490 [Penicillium expansum]
PEX2_077970	6.31525	hypothetical protein PEX2_077970 [Penicillium expansum] KGO42148.1 hypothetical protein PEXP_050980 [Penicillium expansum] KGO56190.1 hypothetical protein PEX2_077970 [Penicillium expansum] KGO71621.1 hypothetical protein PEX1_015350 [Penicillium expansum]
PEX2_022520	6.31092	Glutamine synthetase, beta-Grasp [Penicillium expansum] KGO48764.1 Glutamine synthetase, beta-Grasp [Penicillium expansum] KGO49111.1 Glutamine synthetase, beta-Grasp [Penicillium expansum] KGO57809.1 Glutamine synthetase, beta-Grasp [Penicillium expansum]
PEX2_078580	6.30896	hypothetical protein PEX2_078580 [Penicillium expansum] KGO56251.1 hypothetical protein PEX2_078580 [Penicillium expansum]
PEX2_020850	6.3041	Zinc finger, GRF-type [Penicillium expansum] KGO44046.1 Zinc finger, GRF-type [Penicillium expansum] KGO57643.1 Zinc finger, GRF-type [Penicillium expansum] KGO72832.1 Zinc finger, GRF-type [Penicillium expansum]
PEX2_070490	6.30219	Glycogen synthase [Penicillium expansum] KGO48856.1 Glycogen synthase [Penicillium expansum] KGO54627.1 Glycogen synthase [Penicillium expansum] KGO57318.1 Glycogen synthase [Penicillium expansum]
PEX2_036960	6.29547	FAD linked oxidase, N-terminal [Penicillium expansum] KGO41249.1 FAD linked oxidase, N-terminal [Penicillium expansum] KGO44156.1 FAD linked oxidase, N-terminal [Penicillium expansum] KGO50525.1 FAD linked oxidase, N-terminal [Penicillium expansum]
PEX2_076230	6.29246	Peptidase T1A, proteasome beta-subunit [Penicillium expansum] KGO41877.1 Peptidase T1A, proteasome beta-subunit [Penicillium expansum] KGO56670.1 Peptidase T1A, proteasome beta-subunit [Penicillium expansum] KGO64757.1 Peptidase T1A, proteasome beta-subunit [Penicillium italicum] KGO70019.1 Peptidase T1A, proteasome beta-subunit [Penicillium expansum] CRL27689.1 Proteasome, subunit alpha/beta [Pe…
PEX2_019650	6.28799	DASH complex, subunit Spc34 [Penicillium expansum] KGO37312.1 DASH complex, subunit Spc34 [Penicillium expansum] KGO57521.1 DASH complex, subunit Spc34 [Penicillium expansum] KGO64705.1 DASH complex, subunit Spc34 [Penicillium expansum]
PEX2_053080	6.28182	UDP/CMP-sugar transporter [Penicillium expansum] KGO47977.1 UDP/CMP-sugar transporter [Penicillium expansum] KGO59730.1 UDP/CMP-sugar transporter [Penicillium expansum] KGO70240.1 UDP/CMP-sugar transporter [Penicillium expansum]
PEX2_013220	6.27981	Aminotransferase, class I/classII [Penicillium expansum] KGO62109.1 Aminotransferase, class I/classII [Penicillium expansum] KGO67073.1 Aminotransferase, class I/classII [Penicillium expansum]
PEX2_043030	6.27951	Amidase [Penicillium expansum] KGO48907.1 Amidase [Penicillium expansum] KGO63103.1 Amidase [Penicillium expansum]
PEX2_081180	6.27119	Glutathione-dependent formaldehyde-activating enzyme/centromere protein V [Penicillium expansum] KGO39801.1 Glutathione-dependent formaldehyde-activating enzyme/centromere protein V [Penicillium expansum] KGO58822.1 Glutathione-dependent formaldehyde-activating enzyme/centromere protein V [Penicillium expansum] KGO61264.1 Glutathione-dependent formaldehyde-activating enzyme/centromere protein V […
PEX2_084650	6.27087	Bromodomain [Penicillium expansum] KGO43723.1 Bromodomain [Penicillium expansum] KGO52749.1 Bromodomain [Penicillium expansum] KGO68699.1 Bromodomain [Penicillium expansum]
PEX2_066370	6.26736	Protein of unknown function DUF3468 [Penicillium expansum] KGO36222.1 Protein of unknown function DUF3468 [Penicillium expansum] KGO58550.1 Protein of unknown function DUF3468 [Penicillium expansum] KGO64924.1 Protein of unknown function DUF3468 [Penicillium expansum]
PEX2_025830	6.26399	Protein of unknown function DUF1183, TMEM66 [Penicillium expansum] KGO38350.1 Protein of unknown function DUF1183, TMEM66 [Penicillium expansum] KGO54045.1 Protein of unknown function DUF1183, TMEM66 [Penicillium expansum] KGO63406.1 Protein of unknown function DUF1183, TMEM66 [Penicillium expansum]
PEX2_033610	6.25951	Protein of unknown function DUF3722 [Penicillium expansum] KGO60222.1 Protein of unknown function DUF3722 [Penicillium expansum] KGO68748.1 Protein of unknown function DUF3722 [Penicillium expansum]
PEX2_000320	6.25941	Septin [Penicillium expansum] KGO43417.1 Septin [Penicillium expansum] KGO57357.1 Septin [Penicillium expansum] KGO71544.1 Septin [Penicillium expansum]
PEX2_006670	6.25678	Actin cross-linking [Penicillium expansum] KGO51591.1 Actin cross-linking [Penicillium expansum]
PEX2_039160	6.25449	Homoserine acetyltransferase [Penicillium expansum] KGO54212.1 Homoserine acetyltransferase [Penicillium expansum]
PEX2_023270	6.2541	Major facilitator superfamily domain, general substrate transporter [Penicillium expansum] KGO36696.1 Major facilitator superfamily domain, general substrate transporter [Penicillium expansum] KGO48319.1 Major facilitator superfamily domain, general substrate transporter [Penicillium expansum] KGO53799.1 Major facilitator superfamily domain, general substrate transporter [Penicillium expansum]
PEX2_016690	6.25307	Major facilitator superfamily domain, general substrate transporter [Penicillium expansum] KGO38534.1 Major facilitator superfamily domain, general substrate transporter [Penicillium expansum] KGO61764.1 Major facilitator superfamily domain, general substrate transporter [Penicillium expansum] KGO68956.1 Major facilitator superfamily domain, general substrate transporter [Penicillium expansum]
PEX2_038580	6.24918	Beclin family [Penicillium expansum] KGO54370.1 Beclin family [Penicillium expansum]
PEX2_038520	6.24859	Dihydroxy-acid/6-phosphogluconate dehydratase [Penicillium expansum] KGO54364.1 Dihydroxy-acid/6-phosphogluconate dehydratase [Penicillium expansum]
PEX2_104430	6.24611	hypothetical protein PEX2_104430 [Penicillium expansum] KGO37839.1 hypothetical protein PEXP_078550 [Penicillium expansum] KGO49810.1 hypothetical protein PEX2_104430 [Penicillium expansum] KGO58694.1 hypothetical protein PEX1_101720 [Penicillium expansum]
PEX2_083000	6.24518	Protein of unknown function DUF3661, vaculolar transmembrane [Penicillium expansum] KGO43557.1 Protein of unknown function DUF3661, vaculolar transmembrane [Penicillium expansum] KGO52766.1 Protein of unknown function DUF3661, vaculolar transmembrane [Penicillium expansum] KGO66626.1 Protein of unknown function DUF3661, vaculolar transmembrane [Penicillium expansum]
PEX2_018170	6.24468	Glycogen debranching enzyme, metazoa [Penicillium expansum] KGO46822.1 Glycogen debranching enzyme, metazoa [Penicillium expansum] KGO62410.1 Glycogen debranching enzyme, metazoa [Penicillium expansum]
PEX2_029270	6.24088	Major facilitator superfamily domain, general substrate transporter [Penicillium expansum] KGO55109.1 Major facilitator superfamily domain, general substrate transporter [Penicillium expansum] KGO66779.1 Major facilitator superfamily domain, general substrate transporter [Penicillium expansum]
PEX2_000750	6.24006	hypothetical protein PEX2_000750 [Penicillium expansum] KGO43374.1 hypothetical protein PEXP_096650 [Penicillium expansum] KGO57400.1 hypothetical protein PEX2_000750 [Penicillium expansum] KGO71029.1 hypothetical protein PEX1_071930 [Penicillium expansum]
PEX2_068630	6.23983	Borealin-like, N-terminal [Penicillium expansum] KGO42781.1 Borealin-like, N-terminal [Penicillium expansum] KGO58353.1 Borealin-like, N-terminal [Penicillium expansum] KGO67028.1 Borealin-like, N-terminal [Penicillium expansum]
PEX2_093620	6.23871	CMP/dCMP deaminase, zinc-binding [Penicillium expansum] KGO36503.1 CMP/dCMP deaminase, zinc-binding [Penicillium expansum] KGO47009.1 CMP/dCMP deaminase, zinc-binding [Penicillium expansum] KGO59007.1 CMP/dCMP deaminase, zinc-binding [Penicillium expansum]
PEX2_006740	6.23582	hypothetical protein PEX2_006740 [Penicillium expansum] KGO44743.1 hypothetical protein PEXP_020150 [Penicillium expansum] KGO51598.1 hypothetical protein PEX2_006740 [Penicillium expansum] KGO70075.1 hypothetical protein PEX1_068490 [Penicillium expansum]
PEX2_074400	6.23265	Peptidase S33 tripeptidyl aminopeptidase-like, C-terminal [Penicillium expansum] KGO38636.1 Peptidase S33 tripeptidyl aminopeptidase-like, C-terminal [Penicillium expansum] KGO59460.1 Peptidase S33 tripeptidyl aminopeptidase-like, C-terminal [Penicillium expansum]
PEX2_091870	6.23106	Zinc finger, DHHC-type, palmitoyltransferase [Penicillium expansum] KGO41101.1 Zinc finger, DHHC-type, palmitoyltransferase [Penicillium expansum] KGO58832.1 Zinc finger, DHHC-type, palmitoyltransferase [Penicillium expansum] KGO65099.1 Zinc finger, DHHC-type, palmitoyltransferase [Penicillium expansum]
PEX2_089080	6.23065	hypothetical protein PEX2_089080 [Penicillium expansum] KGO39222.1 hypothetical protein PEXP_044920 [Penicillium expansum] KGO54877.1 hypothetical protein PEX2_089080 [Penicillium expansum] KGO55898.1 hypothetical protein PEX1_063080 [Penicillium expansum]
PEX2_093910	6.22875	Oxidoreductase, N-terminal [Penicillium expansum] KGO47038.1 Oxidoreductase, N-terminal [Penicillium expansum] KGO58052.1 Oxidoreductase, N-terminal [Penicillium expansum] KGO59036.1 Oxidoreductase, N-terminal [Penicillium expansum]
PEX2_008700	6.228	Ribosomal protein S5 domain 2-type fold, subgroup [Penicillium expansum] KGO51303.1 Ribosomal protein S5 domain 2-type fold, subgroup [Penicillium expansum]
PEX2_074210	6.22659	Protein of unknown function DUF2015 [Penicillium expansum] KGO37584.1 Protein of unknown function DUF2015 [Penicillium expansum] KGO59237.1 Protein of unknown function DUF2015 [Penicillium expansum] KGO70339.1 Protein of unknown function DUF2015 [Penicillium expansum]
PEX2_001360	6.22532	hypothetical protein PEX2_001360 [Penicillium expansum] KGO41686.1 hypothetical protein PEX1_045160 [Penicillium expansum] KGO48722.1 hypothetical protein PEXP_074520 [Penicillium expansum] KGO57162.1 hypothetical protein PEX2_001360 [Penicillium expansum]
PEX2_103270	6.22052	Carbon-nitrogen hydrolase [Penicillium expansum] KGO37955.1 Carbon-nitrogen hydrolase [Penicillium expansum] KGO49694.1 Carbon-nitrogen hydrolase [Penicillium expansum] KGO54746.1 Carbon-nitrogen hydrolase [Penicillium expansum]
PEX2_059030	6.21686	Amino acid/polyamine transporter I [Penicillium expansum] KGO39977.1 Amino acid/polyamine transporter I [Penicillium expansum] KGO53259.1 Amino acid/polyamine transporter I [Penicillium expansum]
PEX2_075810	6.21395	Nucleic acid-binding, OB-fold [Penicillium expansum] KGO41919.1 Nucleic acid-binding, OB-fold [Penicillium expansum] KGO56628.1 Nucleic acid-binding, OB-fold [Penicillium expansum] KGO66794.1 Nucleic acid-binding, OB-fold [Penicillium expansum]
PEX2_069860	6.21156	hypothetical protein PEX2_069860 [Penicillium expansum] KGO58476.1 hypothetical protein PEX2_069860 [Penicillium expansum] KGO64296.1 hypothetical protein PEX1_045800 [Penicillium expansum]
PEX2_080130	6.21062	Helicase, C-terminal [Penicillium expansum] KGO56406.1 Helicase, C-terminal [Penicillium expansum] KGO64911.1 Helicase, C-terminal [Penicillium expansum]
PEX2_068660	6.21053	Ubiquitin-conjugating enzyme, E2 [Penicillium expansum] KGO42784.1 Ubiquitin-conjugating enzyme, E2 [Penicillium expansum] KGO58356.1 Ubiquitin-conjugating enzyme, E2 [Penicillium expansum] KGO67031.1 Ubiquitin-conjugating enzyme, E2 [Penicillium expansum]
PEX2_085010	6.21001	hypothetical protein PEX2_085010 [Penicillium expansum] KGO61426.1 hypothetical protein PEX2_085010 [Penicillium expansum] KGO72355.1 hypothetical protein PEX1_059980 [Penicillium expansum]
PEX2_044510	6.20955	Major facilitator superfamily domain, general substrate transporter [Penicillium expansum] KGO61035.1 Major facilitator superfamily domain, general substrate transporter [Penicillium expansum] KGO62928.1 Major facilitator superfamily domain, general substrate transporter [Penicillium expansum]
PEX2_040390	6.20669	Major facilitator superfamily domain, general substrate transporter [Penicillium expansum] KGO42005.1 Major facilitator superfamily domain, general substrate transporter [Penicillium expansum] KGO45821.1 Major facilitator superfamily domain, general substrate transporter [Penicillium expansum] KGO57888.1 Major facilitator superfamily domain, general substrate transporter [Penicillium expansum]
PEX2_045630	6.20308	Protein of unknown function DUF1749 [Penicillium expansum] KGO39755.1 Protein of unknown function DUF1749 [Penicillium expansum] KGO62781.1 Protein of unknown function DUF1749 [Penicillium expansum] KGO64677.1 Protein of unknown function DUF1749 [Penicillium expansum]
PEX2_082630	6.19949	TRP-like family [Penicillium expansum] KGO43520.1 TRP-like family [Penicillium expansum] KGO52616.1 TRP-like family [Penicillium expansum] KGO64330.1 TRP-like family [Penicillium expansum]
PEX2_047490	6.195	Peptidase C2, calpain, domain III [Penicillium expansum] KGO39723.1 Peptidase C2, calpain, domain III [Penicillium expansum] KGO62723.1 Peptidase C2, calpain, domain III [Penicillium expansum] KGO65525.1 Peptidase C2, calpain, domain III [Penicillium expansum]
PEX2_061770	6.19269	hypothetical protein PEX2_061770 [Penicillium expansum] KGO53569.1 hypothetical protein PEX2_061770 [Penicillium expansum]
PEX2_045220	6.19105	Tetrapeptide transporter, OPT1/isp4 [Penicillium expansum] KGO47396.1 Tetrapeptide transporter, OPT1/isp4 [Penicillium expansum] KGO62999.1 Tetrapeptide transporter, OPT1/isp4 [Penicillium expansum] KGO70423.1 Tetrapeptide transporter, OPT1/isp4 [Penicillium expansum]
PEX2_010510	6.19092	hypothetical protein PEX2_010510 [Penicillium expansum] KGO51484.1 hypothetical protein PEX2_010510 [Penicillium expansum]
PEX2_047960	6.1896	Major facilitator superfamily domain, general substrate transporter [Penicillium expansum] KGO48366.1 Major facilitator superfamily domain, general substrate transporter [Penicillium expansum] KGO52897.1 Major facilitator superfamily domain, general substrate transporter [Penicillium expansum] KGO68036.1 Major facilitator superfamily domain, general substrate transporter [Penicillium expansum]
PEX2_047160	6.1843	Esterase, SGNH hydrolase-type, subgroup [Penicillium expansum] KGO39691.1 Esterase, SGNH hydrolase-type, subgroup [Penicillium expansum] KGO50670.1 Esterase, SGNH hydrolase-type, subgroup [Penicillium expansum] KGO62690.1 Esterase, SGNH hydrolase-type, subgroup [Penicillium expansum]
PEX2_054850	6.18231	Protein of unknown function DUF3468 [Penicillium expansum] KGO37495.1 Protein of unknown function DUF3468 [Penicillium expansum] KGO48180.1 Protein of unknown function DUF3468 [Penicillium expansum] KGO59907.1 Protein of unknown function DUF3468 [Penicillium expansum]
PEX2_061370	6.18106	Asp/Glu/hydantoin racemase [Penicillium expansum] KGO53529.1 Asp/Glu/hydantoin racemase [Penicillium expansum]
PEX2_109070	6.17727	Oligopeptide transporter OPT superfamily [Penicillium expansum] KGO38408.1 Oligopeptide transporter OPT superfamily [Penicillium expansum] KGO52255.1 Oligopeptide transporter OPT superfamily [Penicillium expansum]
PEX2_044020	6.17561	Protein of unknown function DUF1688 [Penicillium expansum] KGO43298.1 Protein of unknown function DUF1688 [Penicillium expansum] KGO62879.1 Protein of unknown function DUF1688 [Penicillium expansum]
PEX2_030150	6.17357	hypothetical protein PEX2_030150 [Penicillium expansum] KGO39289.1 hypothetical protein PEXP_043700 [Penicillium expansum] KGO55197.1 hypothetical protein PEX2_030150 [Penicillium expansum]
PEX2_007010	6.17104	Uncharacterized protein family UPF0136, Transmembrane [Penicillium expansum] KGO51625.1 Uncharacterized protein family UPF0136, Transmembrane [Penicillium expansum]
PEX2_005430	6.17003	Senescence/spartin-associated [Penicillium expansum] KGO55821.1 Senescence/spartin-associated [Penicillium expansum]
PEX2_100300	6.16841	Acyl transferase/acyl hydrolase/lysophospholipase [Penicillium expansum] KGO60765.1 Acyl transferase/acyl hydrolase/lysophospholipase [Penicillium expansum]
PEX2_094840	6.16836	Glycoside hydrolase, family 28 [Penicillium expansum] KGO41403.1 Glycoside hydrolase, family 28 [Penicillium expansum] KGO51018.1 Glycoside hydrolase, family 28 [Penicillium expansum] KGO66114.1 Glycoside hydrolase, family 28 [Penicillium expansum]
PEX2_054680	6.16206	Aldolase-type TIM barrel [Penicillium expansum] KGO59890.1 Aldolase-type TIM barrel [Penicillium expansum]
PEX2_103780	6.15837	Aldo/keto reductase [Penicillium expansum] KGO37904.1 Aldo/keto reductase [Penicillium expansum] KGO49745.1 Aldo/keto reductase [Penicillium expansum] KGO73660.1 Aldo/keto reductase [Penicillium expansum]
PEX2_094020	6.1563	hypothetical protein PEX2_094020 [Penicillium expansum] KGO59047.1 hypothetical protein PEX2_094020 [Penicillium expansum]
PEX2_018470	6.15596	Protein of unknown function DUF829, TMEM53 [Penicillium expansum] KGO46792.1 Protein of unknown function DUF829, TMEM53 [Penicillium expansum] KGO54481.1 Protein of unknown function DUF829, TMEM53 [Penicillium expansum] KGO62440.1 Protein of unknown function DUF829, TMEM53 [Penicillium expansum]
PEX2_051260	6.15449	hypothetical protein PEX2_051260 [Penicillium expansum] KGO39106.1 hypothetical protein PEXP_045800 [Penicillium expansum] KGO49428.1 hypothetical protein PEX2_051260 [Penicillium expansum] KGO65840.1 hypothetical protein PEX1_036010 [Penicillium expansum]
PEX2_043410	6.15404	Glucose/ribitol dehydrogenase [Penicillium expansum] KGO45683.1 Glucose/ribitol dehydrogenase [Penicillium expansum] KGO62818.1 Glucose/ribitol dehydrogenase [Penicillium expansum] KGO63228.1 Glucose/ribitol dehydrogenase [Penicillium expansum]
PEX2_080230	6.1477	Survival protein SurE-like phosphatase/nucleotidase [Penicillium expansum] KGO56416.1 Survival protein SurE-like phosphatase/nucleotidase [Penicillium expansum] KGO64921.1 Survival protein SurE-like phosphatase/nucleotidase [Penicillium expansum]
PEX2_003760	6.14751	DNA mismatch repair protein, C-terminal [Penicillium expansum] KGO42901.1 DNA mismatch repair protein, C-terminal [Penicillium expansum] KGO57022.1 DNA mismatch repair protein, C-terminal [Penicillium expansum] KGO62282.1 DNA mismatch repair protein, C-terminal [Penicillium expansum]
PEX2_014180	6.14666	hypothetical protein PEX2_014180 [Penicillium expansum] KGO47877.1 hypothetical protein PEXP_015700 [Penicillium expansum] KGO61922.1 hypothetical protein PEX2_014180 [Penicillium expansum]
PEX2_059390	6.1463	hypothetical protein PEX2_059390 [Penicillium expansum] KGO39941.1 hypothetical protein PEXP_033240 [Penicillium expansum] KGO53295.1 hypothetical protein PEX2_059390 [Penicillium expansum] KGO53702.1 hypothetical protein PEX1_082780 [Penicillium expansum]
PEX2_004040	6.1434	hypothetical protein PEX2_004040 [Penicillium expansum] KGO42929.1 hypothetical protein PEXP_026780 [Penicillium expansum] KGO55036.1 hypothetical protein PEX1_001400 [Penicillium expansum] KGO57050.1 hypothetical protein PEX2_004040 [Penicillium expansum]
PEX2_048640	6.13973	Alpha/beta hydrolase fold-3 [Penicillium expansum] KGO35831.1 Alpha/beta hydrolase fold-3 [Penicillium expansum] KGO43975.1 Alpha/beta hydrolase fold-3 [Penicillium expansum] KGO52476.1 Alpha/beta hydrolase fold-3 [Penicillium expansum]
PEX2_016230	6.138	Condensin complex subunit 2/barren [Penicillium expansum] KGO40847.1 Condensin complex subunit 2/barren [Penicillium expansum] KGO61718.1 Condensin complex subunit 2/barren [Penicillium expansum] KGO64473.1 Condensin complex subunit 2/barren [Penicillium expansum]
PEX2_006180	6.1348	Sister chromatid cohesion protein Dcc1 [Penicillium expansum] KGO38131.1 Sister chromatid cohesion protein Dcc1 [Penicillium expansum] KGO41654.1 Sister chromatid cohesion protein Dcc1 [Penicillium expansum] KGO55973.1 Sister chromatid cohesion protein Dcc1 [Penicillium expansum]
PEX2_087760	6.12914	Actin-related protein 3 [Penicillium expansum] KGO35918.1 Actin-related protein 3 [Penicillium expansum] KGO55911.1 Actin-related protein 3 [Penicillium expansum] KGO60594.1 Actin-related protein 3 [Penicillium expansum] CRL25932.1 Actin/actin-like [Penicillium camemberti] OQD64172.1 hypothetical protein PENPOL_c008G01013 [Penicillium polonicum]
PEX2_014360	6.12451	hypothetical protein PEX2_014360 [Penicillium expansum] KGO47895.1 hypothetical protein PEXP_015880 [Penicillium expansum] KGO57488.1 hypothetical protein PEX1_038900 [Penicillium expansum] KGO61940.1 hypothetical protein PEX2_014360 [Penicillium expansum]
PEX2_058440	6.12431	DNA mismatch repair protein [Penicillium expansum] KGO53201.1 DNA mismatch repair protein [Penicillium expansum] KGO66528.1 DNA mismatch repair protein [Penicillium expansum]
PEX2_039990	6.12067	Small GTPase superfamily, ARF/SAR type [Penicillium expansum] KGO38768.1 Small GTPase superfamily, ARF/SAR type [Penicillium expansum] KGO54295.1 Small GTPase superfamily, ARF/SAR type [Penicillium expansum] KGO65081.1 Small GTPase superfamily, ARF/SAR type [Penicillium expansum]
PEX2_036800	6.115	Transcription factor, fungi [Penicillium expansum] KGO41265.1 Transcription factor, fungi [Penicillium expansum] KGO44140.1 Transcription factor, fungi [Penicillium expansum] KGO50509.1 Transcription factor, fungi [Penicillium expansum]
PEX2_068380	6.11134	Transcription factor, fungi [Penicillium expansum] KGO42755.1 Transcription factor, fungi [Penicillium expansum] KGO58328.1 Transcription factor, fungi [Penicillium expansum] KGO62079.1 Transcription factor, fungi [Penicillium expansum]
PEX2_057360	6.11098	Tyrosinase [Penicillium expansum] KGO40143.1 Tyrosinase [Penicillium expansum] KGO44684.1 Tyrosinase [Penicillium expansum] KGO53093.1 Tyrosinase [Penicillium expansum]
PEX2_034960	6.10392	Dehydrogenase, multihelical [Penicillium expansum] KGO44787.1 Dehydrogenase, multihelical [Penicillium expansum] KGO53353.1 Dehydrogenase, multihelical [Penicillium expansum] KGO60318.1 Dehydrogenase, multihelical [Penicillium expansum]
PEX2_021670	6.10279	Mitochondrial substrate/solute carrier [Penicillium expansum] KGO49026.1 Mitochondrial substrate/solute carrier [Penicillium expansum] KGO57724.1 Mitochondrial substrate/solute carrier [Penicillium expansum]
PEX2_071750	6.09564	Glycoside hydrolase, family 81 [Penicillium expansum] KGO38813.1 Glycoside hydrolase, family 81 [Penicillium expansum] KGO54692.1 Glycoside hydrolase, family 81 [Penicillium expansum]
PEX2_022500	6.08792	hypothetical protein PEX2_022500 [Penicillium expansum] KGO48766.1 hypothetical protein PEX1_003200 [Penicillium expansum] KGO49109.1 hypothetical protein PEXP_011580 [Penicillium expansum] KGO57807.1 hypothetical protein PEX2_022500 [Penicillium expansum]
PEX2_105900	6.08683	GPI mannosyltransferase [Penicillium expansum] KGO49956.1 GPI mannosyltransferase [Penicillium expansum]
PEX2_044440	6.07939	hypothetical protein PEX2_044440 [Penicillium expansum] KGO62921.1 hypothetical protein PEX2_044440 [Penicillium expansum]
PEX2_024650	6.07934	Galactose oxidase/kelch, beta-propeller [Penicillium expansum] KGO44896.1 Galactose oxidase/kelch, beta-propeller [Penicillium expansum] KGO53986.1 Galactose oxidase/kelch, beta-propeller [Penicillium expansum] KGO59084.1 Galactose oxidase/kelch, beta-propeller [Penicillium expansum]
PEX2_077560	6.06994	hypothetical protein PEX2_077560 [Penicillium expansum] KGO42107.1 hypothetical protein PEXP_050570 [Penicillium expansum] KGO56149.1 hypothetical protein PEX2_077560 [Penicillium expansum] KGO66830.1 hypothetical protein PEX1_077220 [Penicillium expansum]
PEX2_096860	6.06941	Oxoglutarate/iron-dependent dioxygenase [Penicillium expansum] KGO45263.1 Oxoglutarate/iron-dependent dioxygenase [Penicillium expansum] KGO56528.1 Oxoglutarate/iron-dependent dioxygenase [Penicillium expansum] KGO64359.1 Oxoglutarate/iron-dependent dioxygenase [Penicillium expansum]
PEX2_079320	6.06831	Short-chain dehydrogenase/reductase SDR [Penicillium expansum] KGO42283.1 Short-chain dehydrogenase/reductase SDR [Penicillium expansum] KGO56325.1 Short-chain dehydrogenase/reductase SDR [Penicillium expansum] KGO66479.1 Short-chain dehydrogenase/reductase SDR [Penicillium expansum]
PEX2_065970	6.06709	hypothetical protein PEX2_065970 [Penicillium expansum] KGO44358.1 hypothetical protein PEXP_000490 [Penicillium expansum] KGO58613.1 hypothetical protein PEX2_065970 [Penicillium expansum]
PEX2_062380	6.06709	Alpha/beta hydrolase fold-1 [Penicillium expansum] KGO52956.1 Alpha/beta hydrolase fold-1 [Penicillium expansum]
PEX2_102280	6.06062	Taurine catabolism dioxygenase TauD/TfdA [Penicillium expansum] KGO46036.1 Taurine catabolism dioxygenase TauD/TfdA [Penicillium expansum] KGO61154.1 Taurine catabolism dioxygenase TauD/TfdA [Penicillium expansum] KGO69054.1 Taurine catabolism dioxygenase TauD/TfdA [Penicillium expansum]
PEX2_004090	6.06009	hypothetical protein PEX2_004090 [Penicillium expansum] KGO57055.1 hypothetical protein PEX2_004090 [Penicillium expansum]
PEX2_018380	6.05806	Fumarylacetoacetase, C-terminal-like protein [Penicillium expansum] KGO46801.1 Fumarylacetoacetase, C-terminal-like protein [Penicillium expansum] KGO54490.1 Fumarylacetoacetase, C-terminal-like protein [Penicillium expansum] KGO62431.1 Fumarylacetoacetase, C-terminal-like protein [Penicillium expansum]
PEX2_045460	6.04847	hypothetical protein PEX2_045460 [Penicillium expansum] KGO62764.1 hypothetical protein PEX2_045460 [Penicillium expansum]
PEX2_094830	6.04342	hypothetical protein PEX2_094830 [Penicillium expansum] KGO41402.1 hypothetical protein PEXP_104780 [Penicillium expansum] KGO51017.1 hypothetical protein PEX2_094830 [Penicillium expansum] KGO66113.1 hypothetical protein PEX1_050460 [Penicillium expansum]
PEX2_021280	6.04285	Amino acid/polyamine transporter I [Penicillium expansum] KGO48987.1 Amino acid/polyamine transporter I [Penicillium expansum] KGO57685.1 Amino acid/polyamine transporter I [Penicillium expansum] KGO73578.1 Amino acid/polyamine transporter I [Penicillium expansum]
PEX2_094950	6.03091	Protein of unknown function DUF1749 [Penicillium expansum] KGO41414.1 Protein of unknown function DUF1749 [Penicillium expansum] KGO51029.1 Protein of unknown function DUF1749 [Penicillium expansum] KGO67274.1 Protein of unknown function DUF1749 [Penicillium expansum]
PEX2_018660	6.02915	Tubulin [Penicillium expansum] KGO46773.1 Tubulin [Penicillium expansum] KGO62459.1 Tubulin [Penicillium expansum] KGO76969.1 Tubulin [Penicillium italicum]
PEX2_052380	6.02802	Replication fork protection component Swi3 [Penicillium expansum] KGO59927.1 Replication fork protection component Swi3 [Penicillium expansum]
PEX2_101020	6.02406	Transcription factor, fungi [Penicillium expansum] KGO36809.1 Transcription factor, fungi [Penicillium expansum] KGO39032.1 Transcription factor, fungi [Penicillium expansum] KGO60837.1 Transcription factor, fungi [Penicillium expansum]
PEX2_029930	6.02399	hypothetical protein PEX2_029930 [Penicillium expansum] KGO39311.1 hypothetical protein PEXP_043920 [Penicillium expansum] KGO55175.1 hypothetical protein PEX2_029930 [Penicillium expansum] KGO56056.1 hypothetical protein PEX1_094870 [Penicillium expansum]
QM_newGene_9	6.02245	Alanine racemase, N-terminal [Penicillium expansum]
PEX2_061700	6.01685	ABC transporter, transmembrane domain, type 1 [Penicillium expansum] KGO46601.1 ABC transporter, transmembrane domain, type 1 [Penicillium expansum] KGO53562.1 ABC transporter, transmembrane domain, type 1 [Penicillium expansum] KGO62734.1 ABC transporter, transmembrane domain, type 1 [Penicillium expansum]
PEX2_091090	6.01681	FAD dependent oxidoreductase [Penicillium expansum] KGO58731.1 FAD dependent oxidoreductase [Penicillium expansum]
PEX2_022180	6.01485	hypothetical protein PEX2_022180 [Penicillium expansum] KGO48344.1 hypothetical protein PEX1_021370 [Penicillium expansum] KGO49077.1 hypothetical protein PEXP_011260 [Penicillium expansum] KGO57775.1 hypothetical protein PEX2_022180 [Penicillium expansum]
PEX2_024500	6.01214	hypothetical protein PEX2_024500 [Penicillium expansum] KGO44878.1 hypothetical protein PEXP_089500 [Penicillium expansum] KGO53971.1 hypothetical protein PEX2_024500 [Penicillium expansum] KGO71423.1 hypothetical protein PEX1_081300 [Penicillium expansum]
PEX2_006050	6.01182	Glutathione S-transferase/chloride channel, C-terminal [Penicillium expansum] KGO41641.1 Glutathione S-transferase/chloride channel, C-terminal [Penicillium expansum] KGO52523.1 Glutathione S-transferase/chloride channel, C-terminal [Penicillium expansum] KGO55960.1 Glutathione S-transferase/chloride channel, C-terminal [Penicillium expansum]
PEX2_016430	6.01082	FAD linked oxidase, N-terminal [Penicillium expansum] KGO38160.1 FAD linked oxidase, N-terminal [Penicillium expansum] KGO51250.1 FAD linked oxidase, N-terminal [Penicillium expansum] KGO61738.1 FAD linked oxidase, N-terminal [Penicillium expansum]
PEX2_006890	6.00754	Histone-fold [Penicillium expansum] KGO44642.1 Histone-fold [Penicillium expansum] KGO51264.1 Histone-fold [Penicillium expansum] KGO51613.1 Histone-fold [Penicillium expansum]
PEX2_096850	6.00662	SMP-30/Gluconolaconase/LRE-like region [Penicillium expansum] KGO56527.1 SMP-30/Gluconolaconase/LRE-like region [Penicillium expansum]
PEX2_070110	6.0057	Protein of unknown function DUF1275 [Penicillium expansum] KGO47272.1 Protein of unknown function DUF1275 [Penicillium expansum] KGO58066.1 Protein of unknown function DUF1275 [Penicillium expansum] KGO58090.1 Protein of unknown function DUF1275 [Penicillium expansum]
PEX2_004310	6.00072	hypothetical protein PEX2_004310 [Penicillium expansum] KGO42955.1 hypothetical protein PEXP_027040 [Penicillium expansum] KGO57077.1 hypothetical protein PEX2_004310 [Penicillium expansum] KGO66275.1 hypothetical protein PEX1_052800 [Penicillium expansum]
PEX2_082360	5.99729	Transcription factor, fungi [Penicillium expansum] KGO36380.1 Transcription factor, fungi [Penicillium expansum] KGO41190.1 Transcription factor, fungi [Penicillium expansum] KGO52589.1 Transcription factor, fungi [Penicillium expansum]
PEX2_068730	5.99639	Major facilitator superfamily domain, general substrate transporter [Penicillium expansum] KGO42791.1 Major facilitator superfamily domain, general substrate transporter [Penicillium expansum] KGO58363.1 Major facilitator superfamily domain, general substrate transporter [Penicillium expansum] KGO67038.1 Major facilitator superfamily domain, general substrate transporter [Penicillium expansum]
PEX2_085620	5.99596	hypothetical protein PEX2_085620 [Penicillium expansum] KGO37179.1 hypothetical protein PEXP_002040 [Penicillium expansum] KGO54418.1 hypothetical protein PEX1_076200 [Penicillium expansum] KGO61487.1 hypothetical protein PEX2_085620 [Penicillium expansum]
PEX2_030350	5.99553	hypothetical protein PEX2_030350 [Penicillium expansum] KGO55217.1 hypothetical protein PEX2_030350 [Penicillium expansum]
PEX2_081740	5.99289	Major facilitator superfamily domain, general substrate transporter [Penicillium expansum] KGO48205.1 Major facilitator superfamily domain, general substrate transporter [Penicillium expansum] KGO61316.1 Major facilitator superfamily domain, general substrate transporter [Penicillium expansum]
PEX2_033470	5.99272	Bestrophin/UPF0187 [Penicillium expansum] KGO41555.1 Bestrophin/UPF0187 [Penicillium expansum] KGO60208.1 Bestrophin/UPF0187 [Penicillium expansum] KGO68734.1 Bestrophin/UPF0187 [Penicillium expansum]
PEX2_053970	5.98511	Nitrilotriacetate monooxygenase component A/pristinamycin IIA synthase subunit A [Penicillium expansum] KGO48067.1 Nitrilotriacetate monooxygenase component A/pristinamycin IIA synthase subunit A [Penicillium expansum] KGO59819.1 Nitrilotriacetate monooxygenase component A/pristinamycin IIA synthase subunit A [Penicillium expansum] KGO61072.1 Nitrilotriacetate monooxygenase component A/pristinamy…
PEX2_069850	5.96937	Band 7 protein [Penicillium expansum] KGO42561.1 Band 7 protein [Penicillium expansum] KGO58475.1 Band 7 protein [Penicillium expansum] KGO64297.1 Band 7 protein [Penicillium expansum]
PEX2_084180	5.96814	Endoplasmic reticulum, protein Pkr1 [Penicillium expansum] KGO43676.1 Endoplasmic reticulum, protein Pkr1 [Penicillium expansum] KGO52702.1 Endoplasmic reticulum, protein Pkr1 [Penicillium expansum] KGO57831.1 Endoplasmic reticulum, protein Pkr1 [Penicillium expansum]
PEX2_086060	5.96449	Glutathione S-transferase, C-terminal [Penicillium expansum] KGO37223.1 Glutathione S-transferase, C-terminal [Penicillium expansum] KGO61531.1 Glutathione S-transferase, C-terminal [Penicillium expansum] KGO71648.1 Glutathione S-transferase, C-terminal [Penicillium expansum]
PEX2_009810	5.96445	hypothetical protein PEX2_009810 [Penicillium expansum] KGO51414.1 hypothetical protein PEX2_009810 [Penicillium expansum]
PEX2_052960	5.9614	Mitochondrial 18kDa protein [Penicillium expansum] KGO36573.1 Mitochondrial 18kDa protein [Penicillium expansum] KGO57822.1 Mitochondrial 18kDa protein [Penicillium expansum] KGO59985.1 Mitochondrial 18kDa protein [Penicillium expansum]
PEX2_068530	5.96067	hypothetical protein PEX2_068530 [Penicillium expansum] KGO58343.1 hypothetical protein PEX2_068530 [Penicillium expansum]
PEX2_102790	5.95788	Major facilitator superfamily domain, general substrate transporter [Penicillium expansum] KGO38003.1 Major facilitator superfamily domain, general substrate transporter [Penicillium expansum] KGO49975.1 Major facilitator superfamily domain, general substrate transporter [Penicillium expansum]
PEX2_025540	5.95785	hypothetical protein PEX2_025540 [Penicillium expansum] KGO49221.1 hypothetical protein PEXP_012700 [Penicillium expansum] KGO54152.1 hypothetical protein PEX2_025540 [Penicillium expansum] KGO61581.1 hypothetical protein PEX1_008660 [Penicillium expansum]
PEX2_045300	5.95266	ssDNA-binding transcriptional regulator [Penicillium expansum] KGO39771.1 ssDNA-binding transcriptional regulator [Penicillium expansum] KGO60001.1 ssDNA-binding transcriptional regulator [Penicillium expansum] KGO62748.1 ssDNA-binding transcriptional regulator [Penicillium expansum]
PEX2_091020	5.95226	Serine hydrolase FSH [Penicillium expansum] KGO42059.1 Serine hydrolase FSH [Penicillium expansum] KGO46912.1 Serine hydrolase FSH [Penicillium expansum] KGO58724.1 Serine hydrolase FSH [Penicillium expansum]
PEX2_087170	5.94699	Multi antimicrobial extrusion protein [Penicillium expansum] KGO35859.1 Multi antimicrobial extrusion protein [Penicillium expansum] KGO60535.1 Multi antimicrobial extrusion protein [Penicillium expansum]
PEX2_072590	5.9428	Glycoside hydrolase, family 43 [Penicillium expansum] KGO59304.1 Glycoside hydrolase, family 43 [Penicillium expansum]
PEX2_043930	5.94031	Acyl-CoA dehydrogenase/oxidase [Penicillium expansum] KGO62870.1 Acyl-CoA dehydrogenase/oxidase [Penicillium expansum]
PEX2_046270	5.93707	Major facilitator superfamily domain, general substrate transporter [Penicillium expansum] KGO62601.1 Major facilitator superfamily domain, general substrate transporter [Penicillium expansum]
PEX2_082010	5.93122	hypothetical protein PEX2_082010 [Penicillium expansum] KGO36345.1 hypothetical protein PEXP_103050 [Penicillium expansum] KGO52554.1 hypothetical protein PEX2_082010 [Penicillium expansum]
PEX2_073030	5.92799	hypothetical protein PEX2_073030 [Penicillium expansum] KGO36026.1 hypothetical protein PEXP_075450 [Penicillium expansum] KGO59348.1 hypothetical protein PEX2_073030 [Penicillium expansum]
PEX2_041720	5.92766	Synaptojanin, N-terminal [Penicillium expansum] KGO45360.1 Synaptojanin, N-terminal [Penicillium expansum] KGO63158.1 Synaptojanin, N-terminal [Penicillium expansum]
PEX2_066050	5.92718	hypothetical protein PEX2_066050 [Penicillium expansum] KGO38782.1 hypothetical protein PEX1_106630 [Penicillium expansum] KGO44366.1 hypothetical protein PEXP_000570 [Penicillium expansum] KGO58621.1 hypothetical protein PEX2_066050 [Penicillium expansum]
PEX2_104810	5.92584	Hydantoinase/dihydropyrimidinase [Penicillium expansum] KGO37801.1 Hydantoinase/dihydropyrimidinase [Penicillium expansum] KGO49848.1 Hydantoinase/dihydropyrimidinase [Penicillium expansum] KGO65366.1 Hydantoinase/dihydropyrimidinase [Penicillium expansum]
PEX2_033300	5.9255	FAD dependent oxidoreductase [Penicillium expansum] KGO60191.1 FAD dependent oxidoreductase [Penicillium expansum] KGO65996.1 FAD dependent oxidoreductase [Penicillium expansum]
PEX2_015650	5.92371	Amino acid/polyamine transporter I [Penicillium expansum] KGO40499.1 Amino acid/polyamine transporter I [Penicillium expansum] KGO40926.1 Amino acid/polyamine transporter I [Penicillium expansum] KGO61660.1 Amino acid/polyamine transporter I [Penicillium expansum]
PEX2_034750	5.92251	hypothetical protein PEX2_034750 [Penicillium expansum] KGO45003.1 hypothetical protein PEXP_090330 [Penicillium expansum] KGO47100.1 hypothetical protein PEX1_028610 [Penicillium expansum] KGO60297.1 hypothetical protein PEX2_034750 [Penicillium expansum]
PEX2_064300	5.9158	hypothetical protein PEX2_064300 [Penicillium expansum] KGO43802.1 hypothetical protein PEXP_093730 [Penicillium expansum] KGO51968.1 hypothetical protein PEX2_064300 [Penicillium expansum] KGO64932.1 hypothetical protein PEX1_009220 [Penicillium expansum]
PEX2_081720	5.91501	hypothetical protein PEX2_081720 [Penicillium expansum] KGO48207.1 hypothetical protein PEXP_040390 [Penicillium expansum] KGO61314.1 hypothetical protein PEX2_081720 [Penicillium expansum]
PEX2_025320	5.91163	Centromere protein Cenp-I [Penicillium expansum] KGO49199.1 Centromere protein Cenp-I [Penicillium expansum] KGO50736.1 Centromere protein Cenp-I [Penicillium expansum] KGO54130.1 Centromere protein Cenp-I [Penicillium expansum]
PEX2_092850	5.90718	hypothetical protein PEX2_092850 [Penicillium expansum] KGO41003.1 hypothetical protein PEXP_083660 [Penicillium expansum] KGO47142.1 hypothetical protein PEX1_027940 [Penicillium expansum] KGO58930.1 hypothetical protein PEX2_092850 [Penicillium expansum]
PEX2_068610	5.9014	Sybindin-like protein [Penicillium expansum] KGO42779.1 Sybindin-like protein [Penicillium expansum] KGO58351.1 Sybindin-like protein [Penicillium expansum] KGO67026.1 Sybindin-like protein [Penicillium expansum]
PEX2_029420	5.8999	AMP-dependent synthetase/ligase [Penicillium expansum] KGO55124.1 AMP-dependent synthetase/ligase [Penicillium expansum]
PEX2_082310	5.89338	Transcription factor, fungi [Penicillium expansum] KGO36375.1 Transcription factor, fungi [Penicillium expansum] KGO41185.1 Transcription factor, fungi [Penicillium expansum] KGO52584.1 Transcription factor, fungi [Penicillium expansum]
PEX2_090930	5.88951	hypothetical protein PEX2_090930 [Penicillium expansum] KGO54840.1 hypothetical protein PEX2_090930 [Penicillium expansum]
PEX2_006540	5.88863	Major facilitator superfamily domain, general substrate transporter [Penicillium expansum] KGO36305.1 Major facilitator superfamily domain, general substrate transporter [Penicillium expansum] KGO51578.1 Major facilitator superfamily domain, general substrate transporter [Penicillium expansum]
PEX2_031690	5.8859	hypothetical protein PEX2_031690 [Penicillium expansum] KGO40705.1 hypothetical protein PEX1_032000 [Penicillium expansum] KGO49259.1 hypothetical protein PEXP_009260 [Penicillium expansum] KGO49536.1 hypothetical protein PEX2_031690 [Penicillium expansum]
PEX2_054950	5.8805	hypothetical protein PEX2_054950 [Penicillium expansum] KGO59654.1 hypothetical protein PEX2_054950 [Penicillium expansum]
PEX2_077030	5.88015	Major facilitator superfamily domain, general substrate transporter [Penicillium expansum] KGO39498.1 Major facilitator superfamily domain, general substrate transporter [Penicillium expansum] KGO56875.1 Major facilitator superfamily domain, general substrate transporter [Penicillium expansum] KGO70320.1 Major facilitator superfamily domain, general substrate transporter [Penicillium expansum]
PEX2_007290	5.87946	Pectate lyase, catalytic [Penicillium expansum] KGO38006.1 Pectate lyase, catalytic [Penicillium expansum] KGO51524.1 Pectate lyase, catalytic [Penicillium expansum] KGO69966.1 Pectate lyase, catalytic [Penicillium expansum]
PEX2_061680	5.86901	Glycogen/starch/alpha-glucan phosphorylase [Penicillium expansum] KGO46603.1 Glycogen/starch/alpha-glucan phosphorylase [Penicillium expansum] KGO53560.1 Glycogen/starch/alpha-glucan phosphorylase [Penicillium expansum] KGO62732.1 Glycogen/starch/alpha-glucan phosphorylase [Penicillium expansum]
PEX2_016810	5.86548	Flavodoxin/nitric oxide synthase [Penicillium expansum] KGO38523.1 Flavodoxin/nitric oxide synthase [Penicillium expansum] KGO61775.1 Flavodoxin/nitric oxide synthase [Penicillium expansum] KGO68967.1 Flavodoxin/nitric oxide synthase [Penicillium expansum]
PEX2_080930	5.85985	Thiamin pyrophosphokinase, eukaryotic [Penicillium expansum] KGO61239.1 Thiamin pyrophosphokinase, eukaryotic [Penicillium expansum]
PEX2_048960	5.85875	Uncharacterized protein PEX2_048960 [Penicillium expansum] KGO46414.1 Uncharacterized protein PEXP_099710 [Penicillium expansum] KGO52508.1 Uncharacterized protein PEX2_048960 [Penicillium expansum] KGO69707.1 Uncharacterized protein PEX1_091430 [Penicillium expansum]
PEX2_044740	5.85662	Transcription factor, fungi [Penicillium expansum] KGO62951.1 Transcription factor, fungi [Penicillium expansum] KGO71114.1 Transcription factor, fungi [Penicillium expansum]
PEX2_105940	5.85446	Concanavalin A-like lectin/glucanase, subgroup [Penicillium expansum] KGO37689.1 Concanavalin A-like lectin/glucanase, subgroup [Penicillium expansum] KGO49960.1 Concanavalin A-like lectin/glucanase, subgroup [Penicillium expansum] KGO73547.1 Concanavalin A-like lectin/glucanase, subgroup [Penicillium expansum]
PEX2_056290	5.85387	NADP oxidoreductase, coenzyme F420-dependent [Penicillium expansum] KGO41310.1 NADP oxidoreductase, coenzyme F420-dependent [Penicillium expansum] KGO50151.1 NADP oxidoreductase, coenzyme F420-dependent [Penicillium expansum] KGO59101.1 NADP oxidoreductase, coenzyme F420-dependent [Penicillium expansum]
PEX2_005880	5.8531	Tetratricopeptide-like helical [Penicillium expansum] KGO39402.1 Tetratricopeptide-like helical [Penicillium expansum] KGO47401.1 Tetratricopeptide-like helical [Penicillium expansum] KGO55866.1 Tetratricopeptide-like helical [Penicillium expansum]
PEX2_066310	5.84909	Major facilitator superfamily domain, general substrate transporter [Penicillium expansum] KGO36216.1 Major facilitator superfamily domain, general substrate transporter [Penicillium expansum] KGO58544.1 Major facilitator superfamily domain, general substrate transporter [Penicillium expansum] KGO66678.1 Major facilitator superfamily domain, general substrate transporter [Penicillium expansum]
PEX2_028730	5.84841	Lactonase, 7-bladed beta propeller [Penicillium expansum] KGO41968.1 Lactonase, 7-bladed beta propeller [Penicillium expansum] KGO55287.1 Lactonase, 7-bladed beta propeller [Penicillium expansum] KGO72022.1 Lactonase, 7-bladed beta propeller [Penicillium expansum]
PEX2_069500	5.84522	hypothetical protein PEX2_069500 [Penicillium expansum] KGO42526.1 hypothetical protein PEXP_023970 [Penicillium expansum] KGO58440.1 hypothetical protein PEX2_069500 [Penicillium expansum] KGO65904.1 hypothetical protein PEX1_036660 [Penicillium expansum]
PEX2_073200	5.84336	Proteinase inhibitor, propeptide [Penicillium expansum] KGO36043.1 Proteinase inhibitor, propeptide [Penicillium expansum] KGO59365.1 Proteinase inhibitor, propeptide [Penicillium expansum] KGO68579.1 Proteinase inhibitor, propeptide [Penicillium expansum]
PEX2_017470	5.8372	Alcohol acetyltransferase [Penicillium expansum] KGO46892.1 Alcohol acetyltransferase [Penicillium expansum] KGO62340.1 Alcohol acetyltransferase [Penicillium expansum] KGO67179.1 Alcohol acetyltransferase [Penicillium expansum]
PEX2_079680	5.83466	hypothetical protein PEX2_079680 [Penicillium expansum] KGO42800.1 hypothetical protein PEX1_105060 [Penicillium expansum] KGO56361.1 hypothetical protein PEX2_079680 [Penicillium expansum]
PEX2_044820	5.83344	hypothetical protein PEX2_044820 [Penicillium expansum] KGO62959.1 hypothetical protein PEX2_044820 [Penicillium expansum]
PEX2_044070	5.83024	hypothetical protein PEX2_044070 [Penicillium expansum] KGO43303.1 hypothetical protein PEX1_088740 [Penicillium expansum] KGO45618.1 hypothetical protein PEXP_062160 [Penicillium expansum] KGO62884.1 hypothetical protein PEX2_044070 [Penicillium expansum]
PEX2_104620	5.82839	Glycosyl transferase, family 48 [Penicillium expansum] KGO37820.1 Glycosyl transferase, family 48 [Penicillium expansum] KGO43151.1 Glycosyl transferase, family 48 [Penicillium expansum] KGO49829.1 Glycosyl transferase, family 48 [Penicillium expansum]
PEX2_097050	5.82766	FAD-binding 8 [Penicillium expansum] KGO45244.1 FAD-binding 8 [Penicillium expansum] KGO56547.1 FAD-binding 8 [Penicillium expansum] KGO72315.1 FAD-binding 8 [Penicillium expansum]
PEX2_002490	5.82247	Alpha/beta hydrolase fold-1 [Penicillium expansum] KGO45494.1 Alpha/beta hydrolase fold-1 [Penicillium expansum] KGO56079.1 Alpha/beta hydrolase fold-1 [Penicillium expansum] KGO57275.1 Alpha/beta hydrolase fold-1 [Penicillium expansum]
PEX2_034290	5.82126	hypothetical protein PEX2_034290 [Penicillium expansum] KGO45048.1 hypothetical protein PEXP_090780 [Penicillium expansum] KGO60251.1 hypothetical protein PEX2_034290 [Penicillium expansum] KGO67416.1 hypothetical protein PEX1_024770 [Penicillium expansum]
PEX2_040040	5.81977	Clathrin/coatomer adaptor, adaptin-like, N-terminal [Penicillium expansum] KGO45856.1 Clathrin/coatomer adaptor, adaptin-like, N-terminal [Penicillium expansum] KGO57853.1 Clathrin/coatomer adaptor, adaptin-like, N-terminal [Penicillium expansum] KGO72486.1 Clathrin/coatomer adaptor, adaptin-like, N-terminal [Penicillium expansum]
PEX2_054920	5.81943	hypothetical protein PEX2_054920 [Penicillium expansum] KGO40427.1 hypothetical protein PEXP_030030 [Penicillium expansum] KGO40733.1 hypothetical protein PEX1_031880 [Penicillium expansum] KGO59651.1 hypothetical protein PEX2_054920 [Penicillium expansum]
PEX2_019660	5.81903	Winged helix-turn-helix transcription repressor DNA-binding [Penicillium expansum] KGO37311.1 Winged helix-turn-helix transcription repressor DNA-binding [Penicillium expansum] KGO57522.1 Winged helix-turn-helix transcription repressor DNA-binding [Penicillium expansum] KGO64704.1 Winged helix-turn-helix transcription repressor DNA-binding [Penicillium expansum]
PEX2_108180	5.81288	Transcription factor, fungi [Penicillium expansum] KGO52159.1 Transcription factor, fungi [Penicillium expansum]
PEX2_026530	5.81151	hypothetical protein PEX2_026530 [Penicillium expansum] KGO42577.1 hypothetical protein PEXP_024480 [Penicillium expansum] KGO50330.1 hypothetical protein PEX2_026530 [Penicillium expansum] KGO64281.1 hypothetical protein PEX1_045650 [Penicillium expansum]
PEX2_000650	5.80921	Ketopantoate reductase ApbA/PanE [Penicillium expansum] KGO43384.1 Ketopantoate reductase ApbA/PanE [Penicillium expansum] KGO57390.1 Ketopantoate reductase ApbA/PanE [Penicillium expansum] KGO67442.1 Ketopantoate reductase ApbA/PanE [Penicillium expansum]
PEX2_009420	5.80651	Proteasome A-type subunit [Penicillium expansum] KGO36960.1 Proteasome A-type subunit [Penicillium expansum] KGO38558.1 Proteasome A-type subunit [Penicillium expansum] KGO51375.1 Proteasome A-type subunit [Penicillium expansum]
PEX2_102810	5.80399	WW-domain-binding protein [Penicillium expansum] KGO38001.1 WW-domain-binding protein [Penicillium expansum] KGO49977.1 WW-domain-binding protein [Penicillium expansum] KGO64481.1 WW-domain-binding protein [Penicillium expansum]
PEX2_097970	5.80255	hypothetical protein PEX2_097970 [Penicillium expansum] KGO44605.1 hypothetical protein PEXP_021230 [Penicillium expansum] KGO56718.1 hypothetical protein PEX2_097970 [Penicillium expansum] KGO71429.1 hypothetical protein PEX1_081120 [Penicillium expansum]
PEX2_058890	5.80136	Protein prenyltransferase [Penicillium expansum] KGO36455.1 Protein prenyltransferase [Penicillium expansum] KGO39991.1 Protein prenyltransferase [Penicillium expansum] KGO53245.1 Protein prenyltransferase [Penicillium expansum]
PEX2_060120	5.79954	hypothetical protein PEX2_060120 [Penicillium expansum] KGO53405.1 hypothetical protein PEX2_060120 [Penicillium expansum]
PEX2_071950	5.79953	Cytochrome P450 [Penicillium expansum] KGO38833.1 Cytochrome P450 [Penicillium expansum] KGO54712.1 Cytochrome P450 [Penicillium expansum]
PEX2_019330	5.79843	Peptidase C12, ubiquitin carboxyl-terminal hydrolase 1 [Penicillium expansum] KGO37344.1 Peptidase C12, ubiquitin carboxyl-terminal hydrolase 1 [Penicillium expansum] KGO57489.1 Peptidase C12, ubiquitin carboxyl-terminal hydrolase 1 [Penicillium expansum] KGO65195.1 Peptidase C12, ubiquitin carboxyl-terminal hydrolase 1 [Penicillium expansum]
PEX2_029760	5.79565	Short-chain dehydrogenase/reductase SDR [Penicillium expansum] KGO39328.1 Short-chain dehydrogenase/reductase SDR [Penicillium expansum] KGO55158.1 Short-chain dehydrogenase/reductase SDR [Penicillium expansum] KGO63900.1 Short-chain dehydrogenase/reductase SDR [Penicillium expansum]
PEX2_000640	5.79059	Phytanoyl-CoA dioxygenase [Penicillium expansum] KGO57389.1 Phytanoyl-CoA dioxygenase [Penicillium expansum]
PEX2_074430	5.78694	Modifier of rudimentary, Modr [Penicillium expansum] KGO38633.1 Modifier of rudimentary, Modr [Penicillium expansum] KGO59463.1 Modifier of rudimentary, Modr [Penicillium expansum]
QM_newGene_303	5.78673	Fungal transcriptional regulatory protein, N-terminal [Penicillium camemberti]
PEX2_087700	5.78443	Amino acid/polyamine transporter I [Penicillium expansum] KGO35912.1 Amino acid/polyamine transporter I [Penicillium expansum] KGO60588.1 Amino acid/polyamine transporter I [Penicillium expansum] KGO64426.1 Amino acid/polyamine transporter I [Penicillium expansum]
PEX2_089180	5.78437	Glycoside hydrolase, family 43 [Penicillium expansum] KGO39232.1 Glycoside hydrolase, family 43 [Penicillium expansum] KGO54887.1 Glycoside hydrolase, family 43 [Penicillium expansum] KGO55888.1 Glycoside hydrolase, family 43 [Penicillium expansum]
PEX2_040160	5.78129	hypothetical protein PEX2_040160 [Penicillium expansum] KGO45844.1 hypothetical protein PEXP_019680 [Penicillium expansum] KGO57865.1 hypothetical protein PEX2_040160 [Penicillium expansum] KGO61594.1 hypothetical protein PEX1_007800 [Penicillium expansum]
PEX2_046100	5.77157	RNA polymerase II transcription factor SIII, subunit A [Penicillium expansum] KGO39584.1 RNA polymerase II transcription factor SIII, subunit A [Penicillium expansum] KGO62584.1 RNA polymerase II transcription factor SIII, subunit A [Penicillium expansum] KGO71604.1 RNA polymerase II transcription factor SIII, subunit A [Penicillium expansum]
PEX2_041620	5.76912	hypothetical protein PEX2_041620 [Penicillium expansum] KGO45370.1 hypothetical protein PEXP_059840 [Penicillium expansum] KGO63148.1 hypothetical protein PEX2_041620 [Penicillium expansum]
PEX2_042360	5.76766	Major facilitator superfamily domain, general substrate transporter [Penicillium expansum] KGO40561.1 Major facilitator superfamily domain, general substrate transporter [Penicillium expansum] KGO63036.1 Major facilitator superfamily domain, general substrate transporter [Penicillium expansum] KGO67254.1 Major facilitator superfamily domain, general substrate transporter [Penicillium expansum]
PEX2_039370	5.76271	Peroxisomal targeting signal 2 receptor-like WD repeat-containing protein [Penicillium expansum] KGO38706.1 Peroxisomal targeting signal 2 receptor-like WD repeat-containing protein [Penicillium expansum] KGO54233.1 Peroxisomal targeting signal 2 receptor-like WD repeat-containing protein [Penicillium expansum] KGO56520.1 Peroxisomal targeting signal 2 receptor-like WD repeat-containing protein […
PEX2_052470	5.76027	Sodium/calcium exchanger membrane region [Penicillium expansum] KGO36524.1 Sodium/calcium exchanger membrane region [Penicillium expansum] KGO59936.1 Sodium/calcium exchanger membrane region [Penicillium expansum] KGO69976.1 Sodium/calcium exchanger membrane region [Penicillium expansum]
PEX2_039830	5.75512	Clathrin adaptor, mu subunit, C-terminal [Penicillium expansum] KGO38752.1 Clathrin adaptor, mu subunit, C-terminal [Penicillium expansum] KGO54279.1 Clathrin adaptor, mu subunit, C-terminal [Penicillium expansum] KGO66467.1 Clathrin adaptor, mu subunit, C-terminal [Penicillium expansum]
PEX2_045180	5.75452	hypothetical protein PEX2_045180 [Penicillium expansum] KGO47392.1 hypothetical protein PEXP_081910 [Penicillium expansum] KGO62995.1 hypothetical protein PEX2_045180 [Penicillium expansum] KGO70419.1 hypothetical protein PEX1_059270 [Penicillium expansum]
PEX2_007710	5.7511	DNA polymerase III, clamp loader complex, gamma/delta/delta subunit, C-terminal [Penicillium expansum] KGO38049.1 DNA polymerase III, clamp loader complex, gamma/delta/delta subunit, C-terminal [Penicillium expansum] KGO51566.1 DNA polymerase III, clamp loader complex, gamma/delta/delta subunit, C-terminal [Penicillium expansum] KGO66736.1 DNA polymerase III, clamp loader complex, gamma/delta/del…
PEX2_044660	5.75091	Major facilitator superfamily domain, general substrate transporter [Penicillium expansum] KGO62943.1 Major facilitator superfamily domain, general substrate transporter [Penicillium expansum] KGO68608.1 Major facilitator superfamily domain, general substrate transporter [Penicillium expansum]
PEX2_091080	5.74344	Major facilitator superfamily domain, general substrate transporter [Penicillium expansum] KGO58730.1 Major facilitator superfamily domain, general substrate transporter [Penicillium expansum]
PEX2_009670	5.74058	Thiamine pyrophosphate enzyme, C-terminal TPP-binding [Penicillium expansum] KGO36935.1 Thiamine pyrophosphate enzyme, C-terminal TPP-binding [Penicillium expansum] KGO43743.1 Thiamine pyrophosphate enzyme, C-terminal TPP-binding [Penicillium expansum] KGO51400.1 Thiamine pyrophosphate enzyme, C-terminal TPP-binding [Penicillium expansum]
PEX2_035060	5.73781	hypothetical protein PEX2_035060 [Penicillium expansum] KGO44797.1 hypothetical protein PEXP_021730 [Penicillium expansum] KGO60328.1 hypothetical protein PEX2_035060 [Penicillium expansum]
PEX2_041890	5.73736	Peroxisomal biogenesis factor 11 [Penicillium expansum] KGO45343.1 Peroxisomal biogenesis factor 11 [Penicillium expansum] KGO63175.1 Peroxisomal biogenesis factor 11 [Penicillium expansum] KGO72088.1 Peroxisomal biogenesis factor 11 [Penicillium expansum]
PEX2_092540	5.73673	Major facilitator superfamily domain, general substrate transporter [Penicillium expansum] KGO41034.1 Major facilitator superfamily domain, general substrate transporter [Penicillium expansum] KGO58899.1 Major facilitator superfamily domain, general substrate transporter [Penicillium expansum]
PEX2_006560	5.7337	Glucose/ribitol dehydrogenase [Penicillium expansum] KGO36307.1 Glucose/ribitol dehydrogenase [Penicillium expansum] KGO44725.1 Glucose/ribitol dehydrogenase [Penicillium expansum] KGO51580.1 Glucose/ribitol dehydrogenase [Penicillium expansum]
PEX2_018670	5.72453	hypothetical protein PEX2_018670 [Penicillium expansum] KGO45865.1 hypothetical protein PEX1_105270 [Penicillium expansum] KGO46772.1 hypothetical protein PEXP_064620 [Penicillium expansum] KGO62460.1 hypothetical protein PEX2_018670 [Penicillium expansum]
PEX2_100710	5.71261	Histidine phosphatase superfamily, clade-1 [Penicillium expansum] KGO36778.1 Histidine phosphatase superfamily, clade-1 [Penicillium expansum] KGO43065.1 Histidine phosphatase superfamily, clade-1 [Penicillium expansum] KGO60806.1 Histidine phosphatase superfamily, clade-1 [Penicillium expansum]
PEX2_087400	5.71038	DNA mismatch repair protein, C-terminal [Penicillium expansum] KGO35882.1 DNA mismatch repair protein, C-terminal [Penicillium expansum] KGO43474.1 DNA mismatch repair protein, C-terminal [Penicillium expansum] KGO60558.1 DNA mismatch repair protein, C-terminal [Penicillium expansum]
PEX2_029430	5.7098	DeoxyUTP pyrophosphatase [Penicillium expansum] KGO39361.1 DeoxyUTP pyrophosphatase [Penicillium expansum] KGO55125.1 DeoxyUTP pyrophosphatase [Penicillium expansum] KGO66763.1 DeoxyUTP pyrophosphatase [Penicillium expansum]
PEX2_029940	5.70819	Acyl-CoA N-acyltransferase [Penicillium expansum] KGO39310.1 Acyl-CoA N-acyltransferase [Penicillium expansum] KGO55176.1 Acyl-CoA N-acyltransferase [Penicillium expansum] KGO56055.1 Acyl-CoA N-acyltransferase [Penicillium expansum]
PEX2_103910	5.70508	hypothetical protein PEX2_103910 [Penicillium expansum] KGO37891.1 hypothetical protein PEXP_079070 [Penicillium expansum] KGO49758.1 hypothetical protein PEX2_103910 [Penicillium expansum] KGO73647.1 hypothetical protein PEX1_074840 [Penicillium expansum]
PEX2_087050	5.7018	EPS15 homology (EH) [Penicillium expansum] KGO35847.1 EPS15 homology (EH) [Penicillium expansum] KGO50769.1 EPS15 homology (EH) [Penicillium expansum] KGO60523.1 EPS15 homology (EH) [Penicillium expansum]
PEX2_065390	5.70072	Transcriptional coactivator/pterin dehydratase [Penicillium expansum] KGO48976.1 Transcriptional coactivator/pterin dehydratase [Penicillium expansum] KGO51819.1 Transcriptional coactivator/pterin dehydratase [Penicillium expansum] KGO72844.1 Transcriptional coactivator/pterin dehydratase [Penicillium expansum]
PEX2_082910	5.69792	hypothetical protein PEX2_082910 [Penicillium expansum] KGO43548.1 hypothetical protein PEXP_094490 [Penicillium expansum] KGO51508.1 hypothetical protein PEX1_002460 [Penicillium expansum] KGO52644.1 hypothetical protein PEX2_082910 [Penicillium expansum]
PEX2_030110	5.69716	hypothetical protein PEX2_030110 [Penicillium expansum] KGO55193.1 hypothetical protein PEX2_030110 [Penicillium expansum]
PEX2_028030	5.69644	hypothetical protein PEX2_028030 [Penicillium expansum] KGO46483.1 hypothetical protein PEXP_066520 [Penicillium expansum] KGO50238.1 hypothetical protein PEX2_028030 [Penicillium expansum] KGO67538.1 hypothetical protein PEX1_003440 [Penicillium expansum]
PEX2_099280	5.69556	protein of unknown function DUF2183 [Penicillium expansum] KGO60912.1 protein of unknown function DUF2183 [Penicillium expansum] KGO65042.1 protein of unknown function DUF2183 [Penicillium expansum]
PEX2_101120	5.69169	Tryptophan synthase beta subunit-like PLP-dependent enzymes superfamily [Penicillium expansum] KGO60847.1 Tryptophan synthase beta subunit-like PLP-dependent enzymes superfamily [Penicillium expansum]
PEX2_093710	5.68738	hypothetical protein PEX2_093710 [Penicillium expansum] KGO47018.1 hypothetical protein PEXP_064160 [Penicillium expansum] KGO59016.1 hypothetical protein PEX2_093710 [Penicillium expansum] KGO69705.1 hypothetical protein PEX1_091410 [Penicillium expansum]
PEX2_075430	5.68644	hypothetical protein PEX2_075430 [Penicillium expansum] KGO59563.1 hypothetical protein PEX2_075430 [Penicillium expansum] KGO69513.1 hypothetical protein PEX1_071680 [Penicillium expansum]
PEX2_007720	5.68426	hypothetical protein PEX2_007720 [Penicillium expansum] KGO51567.1 hypothetical protein PEX2_007720 [Penicillium expansum] KGO66735.1 hypothetical protein PEX1_070500 [Penicillium expansum]
PEX2_038590	5.67025	Centromere protein Scm3, N-terminal [Penicillium expansum] KGO54371.1 Centromere protein Scm3, N-terminal [Penicillium expansum]
PEX2_097200	5.66544	Ion transport 2 [Penicillium expansum] KGO56562.1 Ion transport 2 [Penicillium expansum] KGO72300.1 Ion transport 2 [Penicillium expansum]
PEX2_016450	5.66052	Pectin lyase fold/virulence factor [Penicillium expansum] KGO38158.1 Pectin lyase fold/virulence factor [Penicillium expansum] KGO51248.1 Pectin lyase fold/virulence factor [Penicillium expansum] KGO61740.1 Pectin lyase fold/virulence factor [Penicillium expansum]
PEX2_005000	5.65776	hypothetical protein PEX2_005000 [Penicillium expansum] KGO39490.1 hypothetical protein PEXP_043310 [Penicillium expansum] KGO55740.1 hypothetical protein PEX2_005000 [Penicillium expansum] KGO70767.1 hypothetical protein PEX1_057250 [Penicillium expansum]
PEX2_050490	5.65599	Octanoyltransferase [Penicillium expansum] KGO45181.1 Octanoyltransferase [Penicillium expansum] KGO55561.1 Octanoyltransferase [Penicillium expansum]
PEX2_077370	5.65175	heme oxygenase-like, multi-helical [Penicillium expansum] KGO42088.1 heme oxygenase-like, multi-helical [Penicillium expansum] KGO56130.1 heme oxygenase-like, multi-helical [Penicillium expansum] KGO70563.1 heme oxygenase-like, multi-helical [Penicillium expansum]
PEX2_024250	5.65083	hypothetical protein PEX2_024250 [Penicillium expansum] KGO39069.1 hypothetical protein PEXP_045430 [Penicillium expansum] KGO51857.1 hypothetical protein PEX1_103300 [Penicillium expansum] KGO53946.1 hypothetical protein PEX2_024250 [Penicillium expansum]
PEX2_077500	5.6501	hypothetical protein PEX2_077500 [Penicillium expansum] KGO42101.1 hypothetical protein PEXP_050510 [Penicillium expansum] KGO56143.1 hypothetical protein PEX2_077500 [Penicillium expansum]
PEX2_101400	5.64871	hypothetical protein PEX2_101400 [Penicillium expansum] KGO60704.1 hypothetical protein PEX2_101400 [Penicillium expansum] KGO62790.1 hypothetical protein PEX1_098170 [Penicillium expansum]
PEX2_084160	5.64731	Taurine catabolism dioxygenase TauD/TfdA [Penicillium expansum] KGO43674.1 Taurine catabolism dioxygenase TauD/TfdA [Penicillium expansum] KGO52700.1 Taurine catabolism dioxygenase TauD/TfdA [Penicillium expansum] KGO57833.1 Taurine catabolism dioxygenase TauD/TfdA [Penicillium expansum]
PEX2_014020	5.64722	hypothetical protein PEX2_014020 [Penicillium expansum] KGO36182.1 hypothetical protein PEX1_030410 [Penicillium expansum] KGO47861.1 hypothetical protein PEXP_015540 [Penicillium expansum] KGO61906.1 hypothetical protein PEX2_014020 [Penicillium expansum]
PEX2_105770	5.64689	Pyruvate/Phosphoenolpyruvate kinase [Penicillium expansum] KGO37706.1 Pyruvate/Phosphoenolpyruvate kinase [Penicillium expansum] KGO49943.1 Pyruvate/Phosphoenolpyruvate kinase [Penicillium expansum] KGO73530.1 Pyruvate/Phosphoenolpyruvate kinase [Penicillium expansum]
PEX2_083400	5.64378	Peptidase C12, ubiquitin carboxyl-terminal hydrolase 1 [Penicillium expansum] KGO43596.1 Peptidase C12, ubiquitin carboxyl-terminal hydrolase 1 [Penicillium expansum] KGO52806.1 Peptidase C12, ubiquitin carboxyl-terminal hydrolase 1 [Penicillium expansum] KGO70528.1 Peptidase C12, ubiquitin carboxyl-terminal hydrolase 1 [Penicillium expansum]
PEX2_069780	5.64354	CENP-A-nucleosome distal centromere subunit CENP-L [Penicillium expansum] KGO42553.1 CENP-A-nucleosome distal centromere subunit CENP-L [Penicillium expansum] KGO43915.1 CENP-A-nucleosome distal centromere subunit CENP-L [Penicillium expansum] KGO58468.1 CENP-A-nucleosome distal centromere subunit CENP-L [Penicillium expansum]
PEX2_067870	5.64249	Transcription factor, fungi [Penicillium expansum] KGO42704.1 Transcription factor, fungi [Penicillium expansum] KGO58277.1 Transcription factor, fungi [Penicillium expansum] KGO72555.1 Transcription factor, fungi [Penicillium expansum]
PEX2_016320	5.64239	Major facilitator superfamily domain, general substrate transporter [Penicillium expansum] KGO38171.1 Major facilitator superfamily domain, general substrate transporter [Penicillium expansum] KGO61727.1 Major facilitator superfamily domain, general substrate transporter [Penicillium expansum]
PEX2_012670	5.64062	hypothetical protein PEX2_012670 [Penicillium expansum] KGO38991.1 hypothetical protein PEXP_058710 [Penicillium expansum] KGO62231.1 hypothetical protein PEX2_012670 [Penicillium expansum] KGO68725.1 hypothetical protein PEX1_034060 [Penicillium expansum]
PEX2_012120	5.63969	unnamed protein product [Aspergillus oryzae RIB40] XP_002146150.1 histone H4.1 [Talaromyces marneffei ATCC 18224] XP_002375782.1 histone H4.1 [Aspergillus flavus NRRL3357] XP_013343621.1 hypothetical protein AUEXF2481DRAFT_88992 [Aureobasidium subglaciale EXF-2481] XP_014530888.1 Histone H4.1 [Penicillium digitatum Pd1] XP_015410580.1 histone H4 [Aspergillus nomius NRRL 13137] XP_016602795.1 Hist…
PEX2_027920	5.63664	hypothetical protein PEX2_027920 [Penicillium expansum] KGO50227.1 hypothetical protein PEX2_027920 [Penicillium expansum]
PEX2_008650	5.63333	Tic20-like protein [Penicillium expansum] KGO37035.1 Tic20-like protein [Penicillium expansum] KGO51298.1 Tic20-like protein [Penicillium expansum] KGO64263.1 Tic20-like protein [Penicillium expansum]
PEX2_043480	5.62992	protein of unknown function DUF4009 [Penicillium expansum] KGO45676.1 protein of unknown function DUF4009 [Penicillium expansum] KGO52031.1 protein of unknown function DUF4009 [Penicillium expansum] KGO62825.1 protein of unknown function DUF4009 [Penicillium expansum]
PEX2_024970	5.62658	Hexokinase, N-terminal [Penicillium expansum] KGO49164.1 Hexokinase, N-terminal [Penicillium expansum] KGO53918.1 Hexokinase, N-terminal [Penicillium expansum] KGO67344.1 Hexokinase, N-terminal [Penicillium expansum]
PEX2_019780	5.61733	hypothetical protein PEX2_019780 [Penicillium expansum] KGO37299.1 hypothetical protein PEXP_003070 [Penicillium expansum] KGO57534.1 hypothetical protein PEX2_019780 [Penicillium expansum] KGO66082.1 hypothetical protein PEX1_020480 [Penicillium expansum]
QM_newGene_72	5.61357	unnamed protein product [Penicillium camemberti]
PEX2_040140	5.61135	Phosphatidylinositol Kinase [Penicillium expansum] KGO45846.1 Phosphatidylinositol Kinase [Penicillium expansum] KGO57863.1 Phosphatidylinositol Kinase [Penicillium expansum] KGO61596.1 Phosphatidylinositol Kinase [Penicillium expansum]
PEX2_007140	5.61112	hypothetical protein PEX2_007140 [Penicillium expansum] KGO45158.1 hypothetical protein PEXP_091880 [Penicillium expansum] KGO51638.1 hypothetical protein PEX2_007140 [Penicillium expansum]
PEX2_078330	5.60473	Protein of unknown function DUF3468 [Penicillium expansum] KGO42184.1 Protein of unknown function DUF3468 [Penicillium expansum] KGO52437.1 Protein of unknown function DUF3468 [Penicillium expansum] KGO56226.1 Protein of unknown function DUF3468 [Penicillium expansum]
PEX2_002560	5.60373	hypothetical protein PEX2_002560 [Penicillium expansum] KGO45487.1 hypothetical protein PEXP_061150 [Penicillium expansum] KGO57282.1 hypothetical protein PEX2_002560 [Penicillium expansum] KGO70828.1 hypothetical protein PEX1_046720 [Penicillium expansum]
PEX2_024380	5.59722	Enolase, N-terminal [Penicillium expansum] KGO39056.1 Enolase, N-terminal [Penicillium expansum] KGO51868.1 Enolase, N-terminal [Penicillium expansum] KGO53959.1 Enolase, N-terminal [Penicillium expansum] KGO76768.1 Enolase, C-terminal [Penicillium italicum]
PEX2_097820	5.58635	Peptidase M28 [Penicillium expansum] KGO44619.1 Peptidase M28 [Penicillium expansum] KGO56703.1 Peptidase M28 [Penicillium expansum]
PEX2_095940	5.58536	Oxidoreductase, N-terminal [Penicillium expansum] KGO44218.1 Oxidoreductase, N-terminal [Penicillium expansum] KGO49384.1 Oxidoreductase, N-terminal [Penicillium expansum] KGO51049.1 Oxidoreductase, N-terminal [Penicillium expansum]
PEX2_057330	5.58458	Proline iminopeptidase [Penicillium expansum] KGO40146.1 Proline iminopeptidase [Penicillium expansum] KGO44681.1 Proline iminopeptidase [Penicillium expansum] KGO53090.1 Proline iminopeptidase [Penicillium expansum]
PEX2_056000	5.58125	hypothetical protein PEX2_056000 [Penicillium expansum] KGO41339.1 hypothetical protein PEXP_107190 [Penicillium expansum] KGO50122.1 hypothetical protein PEX2_056000 [Penicillium expansum] KGO60878.1 hypothetical protein PEX1_018710 [Penicillium expansum]
PEX2_028220	5.57907	hypothetical protein PEX2_028220 [Penicillium expansum] KGO46502.1 hypothetical protein PEXP_066710 [Penicillium expansum] KGO50257.1 hypothetical protein PEX2_028220 [Penicillium expansum]
PEX2_020220	5.57693	hypothetical protein PEX2_020220 [Penicillium expansum] KGO57578.1 hypothetical protein PEX2_020220 [Penicillium expansum]
PEX2_013510	5.57479	Short-chain dehydrogenase/reductase SDR [Penicillium expansum] KGO44426.1 Short-chain dehydrogenase/reductase SDR [Penicillium expansum] KGO54513.1 Short-chain dehydrogenase/reductase SDR [Penicillium expansum] KGO62043.1 Short-chain dehydrogenase/reductase SDR [Penicillium expansum]
PEX2_065300	5.57254	Short-chain dehydrogenase/reductase SDR [Penicillium expansum] KGO51810.1 Short-chain dehydrogenase/reductase SDR [Penicillium expansum] KGO67063.1 Short-chain dehydrogenase/reductase SDR [Penicillium expansum]
PEX2_008280	5.56835	Galactosyl transferase [Penicillium expansum] KGO37510.1 Galactosyl transferase [Penicillium expansum] KGO51711.1 Galactosyl transferase [Penicillium expansum] KGO69123.1 Galactosyl transferase [Penicillium expansum]
PEX2_013190	5.56353	Pectinesterase, catalytic [Penicillium expansum] KGO49138.1 Pectinesterase, catalytic [Penicillium expansum] KGO62106.1 Pectinesterase, catalytic [Penicillium expansum] KGO67070.1 Pectinesterase, catalytic [Penicillium expansum]
PEX2_077280	5.56215	EB1, C-terminal [Penicillium expansum] KGO42079.1 EB1, C-terminal [Penicillium expansum] KGO56121.1 EB1, C-terminal [Penicillium expansum]
PEX2_097370	5.56113	Major facilitator superfamily domain, general substrate transporter [Penicillium expansum] KGO48189.1 Major facilitator superfamily domain, general substrate transporter [Penicillium expansum] KGO56579.1 Major facilitator superfamily domain, general substrate transporter [Penicillium expansum]
PEX2_062150	5.56039	hypothetical protein PEX2_062150 [Penicillium expansum] KGO46556.1 hypothetical protein PEXP_067250 [Penicillium expansum] KGO53607.1 hypothetical protein PEX2_062150 [Penicillium expansum]
PEX2_091200	5.55792	Acyl-CoA N-acyltransferase [Penicillium expansum] KGO46930.1 Acyl-CoA N-acyltransferase [Penicillium expansum] KGO47286.1 Acyl-CoA N-acyltransferase [Penicillium expansum] KGO58742.1 Acyl-CoA N-acyltransferase [Penicillium expansum]
PEX2_053520	5.55576	DASH complex, subunit Dam1 [Penicillium expansum] KGO48022.1 DASH complex, subunit Dam1 [Penicillium expansum] KGO59255.1 DASH complex, subunit Dam1 [Penicillium expansum] KGO59774.1 DASH complex, subunit Dam1 [Penicillium expansum]
PEX2_029260	5.55431	Hexokinase [Penicillium expansum] KGO39378.1 Hexokinase [Penicillium expansum] KGO55108.1 Hexokinase [Penicillium expansum] KGO66780.1 Hexokinase [Penicillium expansum]
PEX2_026860	5.5489	hypothetical protein PEX2_026860 [Penicillium expansum] KGO42610.1 hypothetical protein PEXP_024810 [Penicillium expansum] KGO50363.1 hypothetical protein PEX2_026860 [Penicillium expansum] KGO73261.1 hypothetical protein PEX1_105650 [Penicillium expansum]
PEX2_110250	5.54752	Major facilitator superfamily domain, general substrate transporter [Penicillium expansum] KGO37455.1 Major facilitator superfamily domain, general substrate transporter [Penicillium expansum] KGO43203.1 Major facilitator superfamily domain, general substrate transporter [Penicillium expansum] KGO52383.1 Major facilitator superfamily domain, general substrate transporter [Penicillium expansum]
PEX2_023970	5.5471	UTP--glucose-1-phosphate uridylyltransferase [Penicillium expansum] KGO43088.1 UTP--glucose-1-phosphate uridylyltransferase [Penicillium expansum] KGO53869.1 UTP--glucose-1-phosphate uridylyltransferase [Penicillium expansum] KGO70089.1 UTP--glucose-1-phosphate uridylyltransferase [Penicillium expansum]
PEX2_073550	5.54649	Pleckstrin homology domain, Mcp5-type [Penicillium expansum] KGO59400.1 Pleckstrin homology domain, Mcp5-type [Penicillium expansum]
PEX2_029250	5.54436	TatD family [Penicillium expansum] KGO39379.1 TatD family [Penicillium expansum] KGO55107.1 TatD family [Penicillium expansum] KGO66781.1 TatD family [Penicillium expansum]
PEX2_061210	5.54103	Alpha/beta hydrolase fold-3 [Penicillium expansum] KGO46650.1 Alpha/beta hydrolase fold-3 [Penicillium expansum] KGO53513.1 Alpha/beta hydrolase fold-3 [Penicillium expansum] KGO66215.1 Alpha/beta hydrolase fold-3 [Penicillium expansum]
PEX2_076430	5.53827	hypothetical protein PEX2_076430 [Penicillium expansum] KGO45294.1 hypothetical protein PEXP_059150 [Penicillium expansum] KGO56887.1 hypothetical protein PEX2_076430 [Penicillium expansum]
PEX2_046460	5.53489	Major facilitator superfamily domain, general substrate transporter [Penicillium expansum] KGO54610.1 Major facilitator superfamily domain, general substrate transporter [Penicillium expansum] KGO62620.1 Major facilitator superfamily domain, general substrate transporter [Penicillium expansum]
PEX2_023860	5.53308	Pyridine nucleotide-disulfide oxidoreductase, dimerization [Penicillium expansum] KGO43099.1 Pyridine nucleotide-disulfide oxidoreductase, dimerization [Penicillium expansum] KGO53858.1 Pyridine nucleotide-disulfide oxidoreductase, dimerization [Penicillium expansum] KGO56462.1 Pyridine nucleotide-disulfide oxidoreductase, dimerization [Penicillium expansum]
PEX2_100220	5.53286	Acyl-CoA N-acyltransferase [Penicillium expansum] KGO36729.1 Acyl-CoA N-acyltransferase [Penicillium expansum] KGO44114.1 Acyl-CoA N-acyltransferase [Penicillium expansum] KGO60757.1 Acyl-CoA N-acyltransferase [Penicillium expansum]
PEX2_085250	5.53106	hypothetical protein PEX2_085250 [Penicillium expansum] KGO37142.1 hypothetical protein PEXP_001670 [Penicillium expansum] KGO50805.1 hypothetical protein PEX1_054200 [Penicillium expansum] KGO61450.1 hypothetical protein PEX2_085250 [Penicillium expansum]
PEX2_076910	5.52892	Major facilitator superfamily domain, general substrate transporter [Penicillium expansum] KGO56863.1 Major facilitator superfamily domain, general substrate transporter [Penicillium expansum]
PEX2_046520	5.52767	hypothetical protein PEX2_046520 [Penicillium expansum] KGO39627.1 hypothetical protein PEXP_048030 [Penicillium expansum] KGO62626.1 hypothetical protein PEX2_046520 [Penicillium expansum]
PEX2_047260	5.52544	hypothetical protein PEX2_047260 [Penicillium expansum] KGO62700.1 hypothetical protein PEX2_047260 [Penicillium expansum]
PEX2_017910	5.52495	hypothetical protein PEX2_017910 [Penicillium expansum] KGO37066.1 hypothetical protein PEX1_043730 [Penicillium expansum] KGO46848.1 hypothetical protein PEXP_065380 [Penicillium expansum] KGO62384.1 hypothetical protein PEX2_017910 [Penicillium expansum]
PEX2_013110	5.51917	hypothetical protein PEX2_013110 [Penicillium expansum] KGO49146.1 hypothetical protein PEXP_011950 [Penicillium expansum] KGO61348.1 hypothetical protein PEX1_005230 [Penicillium expansum] KGO62098.1 hypothetical protein PEX2_013110 [Penicillium expansum]
PEX2_102960	5.51492	Asparagine synthase [Penicillium expansum] KGO37986.1 Asparagine synthase [Penicillium expansum] KGO49992.1 Asparagine synthase [Penicillium expansum] KGO68752.1 Asparagine synthase [Penicillium expansum]
PEX2_085550	5.51437	Zinc/iron permease [Penicillium expansum] KGO37172.1 Zinc/iron permease [Penicillium expansum] KGO54424.1 Zinc/iron permease [Penicillium expansum] KGO61480.1 Zinc/iron permease [Penicillium expansum]
PEX2_023250	5.5128	Monooxygenase, FAD-binding [Penicillium expansum] KGO48317.1 Monooxygenase, FAD-binding [Penicillium expansum] KGO53797.1 Monooxygenase, FAD-binding [Penicillium expansum]
PEX2_040330	5.51177	hypothetical protein PEX2_040330 [Penicillium expansum] KGO45827.1 hypothetical protein PEXP_019500 [Penicillium expansum] KGO57882.1 hypothetical protein PEX2_040330 [Penicillium expansum] KGO66442.1 hypothetical protein PEX1_003860 [Penicillium expansum]
PEX2_100830	5.50832	hypothetical protein PEX2_100830 [Penicillium expansum] KGO60818.1 hypothetical protein PEX2_100830 [Penicillium expansum]
PEX2_058730	5.50809	FAD dependent oxidoreductase [Penicillium expansum] KGO40007.1 FAD dependent oxidoreductase [Penicillium expansum] KGO53229.1 FAD dependent oxidoreductase [Penicillium expansum] KGO68273.1 FAD dependent oxidoreductase [Penicillium expansum]
PEX2_008110	5.50668	protein of unknown function DUF218 [Penicillium expansum] KGO37527.1 protein of unknown function DUF218 [Penicillium expansum] KGO51694.1 protein of unknown function DUF218 [Penicillium expansum] KGO70616.1 protein of unknown function DUF218 [Penicillium expansum]
PEX2_025600	5.50668	Tyrosyl-DNA phosphodiesterase [Penicillium expansum] KGO49227.1 Tyrosyl-DNA phosphodiesterase [Penicillium expansum] KGO54158.1 Tyrosyl-DNA phosphodiesterase [Penicillium expansum] KGO56825.1 Tyrosyl-DNA phosphodiesterase [Penicillium expansum]
PEX2_077730	5.49633	hypothetical protein PEX2_077730 [Penicillium expansum] KGO56166.1 hypothetical protein PEX2_077730 [Penicillium expansum]
PEX2_054190	5.4934	Propeptide, carboxypeptidase Y [Penicillium expansum] KGO48089.1 Propeptide, carboxypeptidase Y [Penicillium expansum] KGO59841.1 Propeptide, carboxypeptidase Y [Penicillium expansum] KGO71153.1 Propeptide, carboxypeptidase Y [Penicillium expansum]
PEX2_035960	5.48922	Polyketide synthase, enoylreductase [Penicillium expansum] KGO44263.1 Polyketide synthase, enoylreductase [Penicillium expansum] KGO60089.1 Polyketide synthase, enoylreductase [Penicillium expansum] KGO64883.1 Polyketide synthase, enoylreductase [Penicillium expansum]
PEX2_005940	5.48514	Short-chain dehydrogenase/reductase SDR [Penicillium expansum] KGO36246.1 Short-chain dehydrogenase/reductase SDR [Penicillium expansum] KGO55872.1 Short-chain dehydrogenase/reductase SDR [Penicillium expansum]
PEX2_021990	5.47846	Concanavalin A-like lectin/glucanases superfamily [Penicillium expansum] KGO57756.1 Concanavalin A-like lectin/glucanases superfamily [Penicillium expansum]
PEX2_063010	5.47755	Protein of unknown function DUF3759 [Penicillium expansum] KGO38375.1 Protein of unknown function DUF3759 [Penicillium expansum] KGO45437.1 Protein of unknown function DUF3759 [Penicillium expansum] KGO53697.1 Protein of unknown function DUF3759 [Penicillium expansum]
PEX2_056010	5.47624	Transcription factor, fungi [Penicillium expansum] KGO41338.1 Transcription factor, fungi [Penicillium expansum] KGO50123.1 Transcription factor, fungi [Penicillium expansum]
PEX2_106240	5.47567	hypothetical protein PEX2_106240 [Penicillium expansum] KGO40282.1 hypothetical protein PEXP_030970 [Penicillium expansum] KGO49602.1 hypothetical protein PEX2_106240 [Penicillium expansum] KGO69930.1 hypothetical protein PEX1_080930 [Penicillium expansum]
PEX2_097360	5.47559	Protein of unknown function DUF3468 [Penicillium expansum] KGO48188.1 Protein of unknown function DUF3468 [Penicillium expansum] KGO56578.1 Protein of unknown function DUF3468 [Penicillium expansum]
PEX2_053430	5.4751	hypothetical protein PEX2_053430 [Penicillium expansum] KGO48013.1 hypothetical protein PEXP_038770 [Penicillium expansum] KGO59246.1 hypothetical protein PEX1_061610 [Penicillium expansum] KGO59765.1 hypothetical protein PEX2_053430 [Penicillium expansum]
PEX2_031290	5.47292	Concanavalin A-like lectin/glucanase, subgroup [Penicillium expansum] KGO37394.1 Concanavalin A-like lectin/glucanase, subgroup [Penicillium expansum] KGO48412.1 Concanavalin A-like lectin/glucanase, subgroup [Penicillium expansum] KGO49358.1 Concanavalin A-like lectin/glucanase, subgroup [Penicillium expansum]
PEX2_027280	5.47193	Concanavalin A-like lectin/glucanases superfamily [Penicillium expansum] KGO42653.1 Concanavalin A-like lectin/glucanases superfamily [Penicillium expansum] KGO50405.1 Concanavalin A-like lectin/glucanases superfamily [Penicillium expansum] KGO53892.1 Concanavalin A-like lectin/glucanases superfamily [Penicillium expansum]
PEX2_085140	5.46165	hypothetical protein PEX2_085140 [Penicillium expansum] KGO61439.1 hypothetical protein PEX2_085140 [Penicillium expansum]
PEX2_081930	5.45819	4-hydroxyphenylpyruvate dioxygenase [Penicillium expansum] KGO36337.1 4-hydroxyphenylpyruvate dioxygenase [Penicillium expansum] KGO47425.1 4-hydroxyphenylpyruvate dioxygenase [Penicillium expansum] KGO52546.1 4-hydroxyphenylpyruvate dioxygenase [Penicillium expansum]
PEX2_091100	5.45452	Protein of unknown function DUF3468 [Penicillium expansum] KGO46920.1 Protein of unknown function DUF3468 [Penicillium expansum] KGO47276.1 Protein of unknown function DUF3468 [Penicillium expansum] KGO58732.1 Protein of unknown function DUF3468 [Penicillium expansum]
PEX2_087580	5.45394	Major facilitator superfamily domain, general substrate transporter [Penicillium expansum] KGO35900.1 Major facilitator superfamily domain, general substrate transporter [Penicillium expansum] KGO43492.1 Major facilitator superfamily domain, general substrate transporter [Penicillium expansum] KGO60576.1 Major facilitator superfamily domain, general substrate transporter [Penicillium expansum]
PEX2_044120	5.45202	Scramblase [Penicillium expansum] KGO43308.1 Scramblase [Penicillium expansum] KGO45613.1 Scramblase [Penicillium expansum] KGO62889.1 Scramblase [Penicillium expansum]
PEX2_032670	5.4516	FAD linked oxidase, N-terminal [Penicillium expansum] KGO41635.1 FAD linked oxidase, N-terminal [Penicillium expansum] KGO60128.1 FAD linked oxidase, N-terminal [Penicillium expansum] KGO73378.1 FAD linked oxidase, N-terminal [Penicillium expansum]
PEX2_044330	5.44646	YjgF/Yer057p/UK114 family [Penicillium expansum] KGO43329.1 YjgF/Yer057p/UK114 family [Penicillium expansum] KGO45592.1 YjgF/Yer057p/UK114 family [Penicillium expansum] KGO62910.1 YjgF/Yer057p/UK114 family [Penicillium expansum]
PEX2_008990	5.44027	hypothetical protein PEX2_008990 [Penicillium expansum] KGO36616.1 hypothetical protein PEX1_044410 [Penicillium expansum] KGO37003.1 hypothetical protein PEXP_008030 [Penicillium expansum] KGO51332.1 hypothetical protein PEX2_008990 [Penicillium expansum]
PEX2_083370	5.4346	Ribonuclease H2, subunit C [Penicillium expansum] KGO43593.1 Ribonuclease H2, subunit C [Penicillium expansum] KGO52803.1 Ribonuclease H2, subunit C [Penicillium expansum] KGO70531.1 Ribonuclease H2, subunit C [Penicillium expansum]
PEX2_057690	5.4325	Protein of unknown function DUF1742, fungi [Penicillium expansum] KGO40110.1 Protein of unknown function DUF1742, fungi [Penicillium expansum] KGO44717.1 Protein of unknown function DUF1742, fungi [Penicillium expansum] KGO53126.1 Protein of unknown function DUF1742, fungi [Penicillium expansum]
PEX2_007980	5.4308	Acetate-CoA ligase [Penicillium expansum] KGO38077.1 Acetate-CoA ligase [Penicillium expansum] KGO44952.1 Acetate-CoA ligase [Penicillium expansum] KGO51681.1 Acetate-CoA ligase [Penicillium expansum]
PEX2_085340	5.42959	Histidine phosphatase superfamily, clade-1 [Penicillium expansum] KGO37151.1 Histidine phosphatase superfamily, clade-1 [Penicillium expansum] KGO61459.1 Histidine phosphatase superfamily, clade-1 [Penicillium expansum]
PEX2_067540	5.42825	Lipopolysaccharide-modifying protein [Penicillium expansum] KGO46215.1 Lipopolysaccharide-modifying protein [Penicillium expansum] KGO58244.1 Lipopolysaccharide-modifying protein [Penicillium expansum]
PEX2_089670	5.42467	hypothetical protein PEX2_089670 [Penicillium expansum] KGO40353.1 hypothetical protein PEXP_031680 [Penicillium expansum] KGO54982.1 hypothetical protein PEX2_089670 [Penicillium expansum] KGO55607.1 hypothetical protein PEX1_099160 [Penicillium expansum]
PEX2_020890	5.42107	ATPase, AAA-type, core [Penicillium expansum] KGO44042.1 ATPase, AAA-type, core [Penicillium expansum] KGO57647.1 ATPase, AAA-type, core [Penicillium expansum]
PEX2_063040	5.42036	Amino acid transporter, transmembrane [Penicillium expansum] KGO45440.1 Amino acid transporter, transmembrane [Penicillium expansum] KGO49344.1 Amino acid transporter, transmembrane [Penicillium expansum] KGO50634.1 Amino acid transporter, transmembrane [Penicillium expansum]
PEX2_008360	5.41903	protein of unknown function DUF2407 C-terminal [Penicillium expansum] KGO51719.1 protein of unknown function DUF2407 C-terminal [Penicillium expansum]
PEX2_095320	5.41514	Crotonase, core [Penicillium expansum] KGO50834.1 Crotonase, core [Penicillium expansum]
PEX2_021890	5.41404	hypothetical protein PEX2_021890 [Penicillium expansum] KGO49048.1 hypothetical protein PEXP_010970 [Penicillium expansum] KGO57746.1 hypothetical protein PEX2_021890 [Penicillium expansum] KGO62782.1 hypothetical protein PEX1_098530 [Penicillium expansum]
PEX2_003330	5.4102	hypothetical protein PEX2_003330 [Penicillium expansum] KGO56979.1 hypothetical protein PEX2_003330 [Penicillium expansum]
PEX2_100700	5.40877	Homeodomain [Penicillium expansum] KGO36777.1 Homeodomain [Penicillium expansum] KGO60805.1 Homeodomain [Penicillium expansum]
PEX2_109840	5.40416	hypothetical protein PEX2_109840 [Penicillium expansum] KGO43279.1 hypothetical protein PEXP_029090 [Penicillium expansum] KGO44979.1 hypothetical protein PEX1_000890 [Penicillium expansum] KGO52335.1 hypothetical protein PEX2_109840 [Penicillium expansum]
PEX2_009960	5.40221	Autophagy-related protein 11 [Penicillium expansum] KGO51429.1 Autophagy-related protein 11 [Penicillium expansum]
PEX2_105020	5.40157	Gamma-glutamyltranspeptidase [Penicillium expansum] KGO37781.1 Gamma-glutamyltranspeptidase [Penicillium expansum] KGO39202.1 Gamma-glutamyltranspeptidase [Penicillium expansum] KGO49868.1 Gamma-glutamyltranspeptidase [Penicillium expansum]
PEX2_101580	5.40025	Phosphoglycerate kinase [Penicillium expansum] KGO47626.1 Phosphoglycerate kinase [Penicillium expansum] KGO59135.1 Phosphoglycerate kinase [Penicillium expansum] KGO61079.1 Phosphoglycerate kinase [Penicillium expansum]
PEX2_012840	5.40003	Glucose/ribitol dehydrogenase [Penicillium expansum] KGO39008.1 Glucose/ribitol dehydrogenase [Penicillium expansum] KGO62248.1 Glucose/ribitol dehydrogenase [Penicillium expansum] KGO70708.1 Glucose/ribitol dehydrogenase [Penicillium expansum]
PEX2_051980	5.39794	hypothetical protein PEX2_051980 [Penicillium expansum] KGO49500.1 hypothetical protein PEX2_051980 [Penicillium expansum]
PEX2_090950	5.39353	Uncharacterized protein family UPF0261 [Penicillium expansum] KGO54842.1 Uncharacterized protein family UPF0261 [Penicillium expansum]
PEX2_021490	5.39127	CENP-A-nucleosome distal centromere subunit CENP-Q [Penicillium expansum] KGO49008.1 CENP-A-nucleosome distal centromere subunit CENP-Q [Penicillium expansum] KGO57706.1 CENP-A-nucleosome distal centromere subunit CENP-Q [Penicillium expansum] KGO63710.1 CENP-A-nucleosome distal centromere subunit CENP-Q [Penicillium expansum]
PEX2_058050	5.3902	DNA glycosylase [Penicillium expansum] KGO44864.1 DNA glycosylase [Penicillium expansum] KGO53162.1 DNA glycosylase [Penicillium expansum]
PEX2_093930	5.38773	JAB1/Mov34/MPN/PAD-1 [Penicillium expansum] KGO47040.1 JAB1/Mov34/MPN/PAD-1 [Penicillium expansum] KGO58054.1 JAB1/Mov34/MPN/PAD-1 [Penicillium expansum] KGO59038.1 JAB1/Mov34/MPN/PAD-1 [Penicillium expansum]
PEX2_075050	5.38428	Amino acid/polyamine transporter I [Penicillium expansum] KGO38570.1 Amino acid/polyamine transporter I [Penicillium expansum] KGO59525.1 Amino acid/polyamine transporter I [Penicillium expansum]
PEX2_000190	5.38264	hypothetical protein PEX2_000190 [Penicillium expansum] KGO43430.1 hypothetical protein PEXP_097220 [Penicillium expansum] KGO57344.1 hypothetical protein PEX2_000190 [Penicillium expansum] KGO63334.1 hypothetical protein PEX1_069170 [Penicillium expansum]
PEX2_098000	5.37926	Acyl-CoA dehydrogenase, N-terminal [Penicillium expansum] KGO44602.1 Acyl-CoA dehydrogenase, N-terminal [Penicillium expansum] KGO50883.1 Acyl-CoA dehydrogenase, N-terminal [Penicillium expansum] KGO56721.1 Acyl-CoA dehydrogenase, N-terminal [Penicillium expansum]
PEX2_002740	5.37694	hypothetical protein PEX2_002740 [Penicillium expansum] KGO45469.1 hypothetical protein PEXP_060970 [Penicillium expansum] KGO57300.1 hypothetical protein PEX2_002740 [Penicillium expansum] KGO70846.1 hypothetical protein PEX1_046900 [Penicillium expansum]
PEX2_104090	5.37668	hypothetical protein PEX2_104090 [Penicillium expansum] KGO49776.1 hypothetical protein PEX2_104090 [Penicillium expansum]
PEX2_062840	5.3683	hypothetical protein PEX2_062840 [Penicillium expansum] KGO53673.1 hypothetical protein PEX2_062840 [Penicillium expansum] KGO70035.1 hypothetical protein PEX1_067980 [Penicillium expansum]
QM_newGene_255	5.36757	hypothetical protein PITC_007170 [Penicillium italicum]
PEX2_108290	5.3675	Ammonium transporter [Penicillium expansum] KGO43865.1 Ammonium transporter [Penicillium expansum] KGO50020.1 Ammonium transporter [Penicillium expansum] KGO52170.1 Ammonium transporter [Penicillium expansum]
PEX2_047410	5.36159	hypothetical protein PEX2_047410 [Penicillium expansum] KGO39715.1 hypothetical protein PEXP_048920 [Penicillium expansum] KGO55021.1 hypothetical protein PEX1_001260 [Penicillium expansum] KGO62715.1 hypothetical protein PEX2_047410 [Penicillium expansum]
PEX2_021000	5.35953	hypothetical protein PEX2_021000 [Penicillium expansum] KGO46145.1 hypothetical protein PEXP_016060 [Penicillium expansum] KGO51495.1 hypothetical protein PEX1_002580 [Penicillium expansum] KGO60442.1 hypothetical protein PEX2_021000 [Penicillium expansum]
PEX2_062080	5.3594	hypothetical protein PEX2_062080 [Penicillium expansum] KGO46563.1 hypothetical protein PEXP_067320 [Penicillium expansum] KGO53600.1 hypothetical protein PEX2_062080 [Penicillium expansum] KGO65864.1 hypothetical protein PEX1_036250 [Penicillium expansum]
PEX2_008740	5.35218	Vacuolar protein sorting-associated protein 35 [Penicillium expansum] KGO37026.1 Vacuolar protein sorting-associated protein 35 [Penicillium expansum] KGO51307.1 Vacuolar protein sorting-associated protein 35 [Penicillium expansum] KGO64254.1 Vacuolar protein sorting-associated protein 35 [Penicillium expansum]
PEX2_109930	5.35137	hypothetical protein PEX2_109930 [Penicillium expansum] KGO43171.1 hypothetical protein PEXP_029180 [Penicillium expansum] KGO52351.1 hypothetical protein PEX2_109930 [Penicillium expansum] KGO72600.1 hypothetical protein PEX1_058220 [Penicillium expansum]
PEX2_010210	5.3482	hypothetical protein PEX2_010210 [Penicillium expansum] KGO36881.1 hypothetical protein PEXP_006800 [Penicillium expansum] KGO51454.1 hypothetical protein PEX2_010210 [Penicillium expansum] KGO65088.1 hypothetical protein PEX1_065060 [Penicillium expansum]
PEX2_098280	5.34599	NADP transhydrogenase, beta subunit [Penicillium expansum] KGO56749.1 NADP transhydrogenase, beta subunit [Penicillium expansum]
PEX2_058910	5.34268	hypothetical protein PEX2_058910 [Penicillium expansum] KGO39989.1 hypothetical protein PEXP_033720 [Penicillium expansum] KGO53247.1 hypothetical protein PEX2_058910 [Penicillium expansum] KGO59914.1 hypothetical protein PEX1_086080 [Penicillium expansum]
PEX2_051170	5.33419	Lipase, class 3 [Penicillium expansum] KGO39097.1 Lipase, class 3 [Penicillium expansum] KGO40546.1 Lipase, class 3 [Penicillium expansum] KGO49419.1 Lipase, class 3 [Penicillium expansum]
PEX2_095210	5.33336	hypothetical protein PEX2_095210 [Penicillium expansum] KGO50823.1 hypothetical protein PEX2_095210 [Penicillium expansum]
PEX2_052480	5.33018	Proteasome regulatory particle subunit Rpt6, putative [Penicillium digitatum Pd1] XP_016601033.1 ATPase, AAA-type, core [Penicillium expansum] EKV15896.1 Proteasome regulatory particle subunit Rpt6, putative [Penicillium digitatum PHI26] EKV20566.1 Proteasome regulatory particle subunit Rpt6, putative [Penicillium digitatum Pd1] KGO36525.1 ATPase, AAA-type, core [Penicillium expansum] KGO59937.1 …
PEX2_001570	5.32338	Thioesterase superfamily [Penicillium expansum] KGO48702.1 Thioesterase superfamily [Penicillium expansum] KGO56031.1 Thioesterase superfamily [Penicillium expansum] KGO57183.1 Thioesterase superfamily [Penicillium expansum]
PEX2_038340	5.32094	Eukaryotic molybdopterin oxidoreductase [Penicillium expansum] KGO44629.1 Eukaryotic molybdopterin oxidoreductase [Penicillium expansum] KGO45926.1 Eukaryotic molybdopterin oxidoreductase [Penicillium expansum] KGO54346.1 Eukaryotic molybdopterin oxidoreductase [Penicillium expansum]
PEX2_018810	5.31838	Tyrosyl-DNA phosphodiesterase [Penicillium expansum] KGO41506.1 Tyrosyl-DNA phosphodiesterase [Penicillium expansum] KGO62474.1 Tyrosyl-DNA phosphodiesterase [Penicillium expansum]
PEX2_058180	5.31757	Phosphoribulokinase/uridine kinase [Penicillium expansum] KGO40061.1 Phosphoribulokinase/uridine kinase [Penicillium expansum] KGO50032.1 Phosphoribulokinase/uridine kinase [Penicillium expansum] KGO53175.1 Phosphoribulokinase/uridine kinase [Penicillium expansum]
PEX2_083720	5.31567	Aldolase-type TIM barrel [Penicillium expansum] KGO43628.1 Aldolase-type TIM barrel [Penicillium expansum] KGO52838.1 Aldolase-type TIM barrel [Penicillium expansum] KGO67223.1 Aldolase-type TIM barrel [Penicillium expansum]
QM_newGene_248	5.31523	hypothetical protein ACN38_g9078 [Penicillium nordicum]
PEX2_016440	5.31421	Oxoglutarate/iron-dependent dioxygenase [Penicillium expansum] KGO38159.1 Oxoglutarate/iron-dependent dioxygenase [Penicillium expansum] KGO61739.1 Oxoglutarate/iron-dependent dioxygenase [Penicillium expansum]
PEX2_038930	5.31416	hypothetical protein PEX2_038930 [Penicillium expansum] KGO45867.1 hypothetical protein PEXP_017470 [Penicillium expansum] KGO54405.1 hypothetical protein PEX2_038930 [Penicillium expansum] KGO64576.1 hypothetical protein PEX1_053030 [Penicillium expansum]
PEX2_005960	5.31139	Amidase [Penicillium expansum] KGO36248.1 Amidase [Penicillium expansum] KGO55874.1 Amidase [Penicillium expansum]
PEX2_000600	5.31139	Flavin amine oxidase [Penicillium expansum] KGO57385.1 Flavin amine oxidase [Penicillium expansum]
PEX2_024470	5.31109	Protein of unknown function DUF647 [Penicillium expansum] KGO39047.1 Protein of unknown function DUF647 [Penicillium expansum] KGO53968.1 Protein of unknown function DUF647 [Penicillium expansum]
PEX2_014970	5.30964	Peroxisomal biogenesis factor 11 [Penicillium expansum] KGO41126.1 Peroxisomal biogenesis factor 11 [Penicillium expansum] KGO62001.1 Peroxisomal biogenesis factor 11 [Penicillium expansum]
PEX2_015710	5.30835	Mycolic acid cyclopropane synthase [Penicillium expansum] KGO40920.1 Mycolic acid cyclopropane synthase [Penicillium expansum] KGO50849.1 Mycolic acid cyclopropane synthase [Penicillium expansum] KGO61666.1 Mycolic acid cyclopropane synthase [Penicillium expansum]
PEX2_021870	5.30675	hypothetical protein PEX2_021870 [Penicillium expansum] KGO57744.1 hypothetical protein PEX2_021870 [Penicillium expansum]
PEX2_012460	5.3061	Mitochondrial matrix Mmp37 [Penicillium expansum] KGO38970.1 Mitochondrial matrix Mmp37 [Penicillium expansum] KGO61827.1 Mitochondrial matrix Mmp37 [Penicillium expansum] KGO62210.1 Mitochondrial matrix Mmp37 [Penicillium expansum]
PEX2_027910	5.30453	hypothetical protein PEX2_027910 [Penicillium expansum] KGO50226.1 hypothetical protein PEX2_027910 [Penicillium expansum]
PEX2_058770	5.30083	hypothetical protein PEX2_058770 [Penicillium expansum] KGO40003.1 hypothetical protein PEXP_033860 [Penicillium expansum] KGO53233.1 hypothetical protein PEX2_058770 [Penicillium expansum] KGO68277.1 hypothetical protein PEX1_078490 [Penicillium expansum]
PEX2_107790	5.29893	Acyl-CoA N-acyltransferase [Penicillium expansum] KGO41750.1 Acyl-CoA N-acyltransferase [Penicillium expansum] KGO52120.1 Acyl-CoA N-acyltransferase [Penicillium expansum] KGO56695.1 Acyl-CoA N-acyltransferase [Penicillium expansum]
PEX2_014950	5.29666	Major facilitator superfamily domain, general substrate transporter [Penicillium expansum] KGO40421.1 Major facilitator superfamily domain, general substrate transporter [Penicillium expansum] KGO41128.1 Major facilitator superfamily domain, general substrate transporter [Penicillium expansum] KGO61999.1 Major facilitator superfamily domain, general substrate transporter [Penicillium expansum]
PEX2_013470	5.29097	Lysosomal cystine transporter [Penicillium expansum] KGO44430.1 Lysosomal cystine transporter [Penicillium expansum] KGO54517.1 Lysosomal cystine transporter [Penicillium expansum] KGO62039.1 Lysosomal cystine transporter [Penicillium expansum]
PEX2_062680	5.29096	Cutinase [Penicillium expansum] KGO36211.1 Cutinase [Penicillium expansum] KGO45114.1 Cutinase [Penicillium expansum] KGO53657.1 Cutinase [Penicillium expansum]
PEX2_099580	5.29025	Aldose 1-/Glucose-6-phosphate 1-epimerase [Penicillium expansum] KGO37445.1 Aldose 1-/Glucose-6-phosphate 1-epimerase [Penicillium expansum] KGO60942.1 Aldose 1-/Glucose-6-phosphate 1-epimerase [Penicillium expansum] KGO71161.1 Aldose 1-/Glucose-6-phosphate 1-epimerase [Penicillium expansum]
PEX2_109330	5.28935	Histidine phosphatase superfamily, clade-1 [Penicillium expansum] KGO47195.1 Histidine phosphatase superfamily, clade-1 [Penicillium expansum] KGO52281.1 Histidine phosphatase superfamily, clade-1 [Penicillium expansum] KGO66444.1 Histidine phosphatase superfamily, clade-1 [Penicillium expansum]
PEX2_037960	5.28861	Uncharacterized protein family UPF0406 [Penicillium expansum] KGO41524.1 Uncharacterized protein family UPF0406 [Penicillium expansum] KGO45965.1 Uncharacterized protein family UPF0406 [Penicillium expansum] KGO54308.1 Uncharacterized protein family UPF0406 [Penicillium expansum]
PEX2_046340	5.28838	Maltose/galactoside acetyltransferase [Penicillium expansum] KGO62608.1 Maltose/galactoside acetyltransferase [Penicillium expansum] KGO64806.1 Maltose/galactoside acetyltransferase [Penicillium expansum]
PEX2_046000	5.28241	Uncharacterized protein family UPF0261 [Penicillium expansum] KGO62574.1 Uncharacterized protein family UPF0261 [Penicillium expansum]
PEX2_094730	5.27974	hypothetical protein PEX2_094730 [Penicillium expansum] KGO51007.1 hypothetical protein PEX2_094730 [Penicillium expansum]
PEX2_077720	5.27769	hypothetical protein PEX2_077720 [Penicillium expansum] KGO42123.1 hypothetical protein PEXP_050730 [Penicillium expansum] KGO56165.1 hypothetical protein PEX2_077720 [Penicillium expansum] KGO71416.1 hypothetical protein PEX1_067540 [Penicillium expansum]
PEX2_028100	5.27378	PrpF protein [Penicillium expansum] KGO46490.1 PrpF protein [Penicillium expansum] KGO50245.1 PrpF protein [Penicillium expansum] KGO67545.1 PrpF protein [Penicillium expansum]
PEX2_000920	5.27324	Uncharacterized protein family FLILHELTA [Penicillium expansum] KGO43357.1 Uncharacterized protein family FLILHELTA [Penicillium expansum] KGO57417.1 Uncharacterized protein family FLILHELTA [Penicillium expansum] KGO70174.1 Uncharacterized protein family FLILHELTA [Penicillium expansum]
PEX2_012870	5.27287	Alcohol dehydrogenase superfamily, zinc-type [Penicillium expansum] KGO39011.1 Alcohol dehydrogenase superfamily, zinc-type [Penicillium expansum] KGO62251.1 Alcohol dehydrogenase superfamily, zinc-type [Penicillium expansum] KGO70711.1 Alcohol dehydrogenase superfamily, zinc-type [Penicillium expansum]
PEX2_002650	5.26992	Protein of unknown function DUF3445 [Penicillium expansum] KGO45478.1 Protein of unknown function DUF3445 [Penicillium expansum] KGO57291.1 Protein of unknown function DUF3445 [Penicillium expansum] KGO70837.1 Protein of unknown function DUF3445 [Penicillium expansum]
PEX2_043660	5.26507	hypothetical protein PEX2_043660 [Penicillium expansum] KGO62843.1 hypothetical protein PEX2_043660 [Penicillium expansum]
PEX2_091000	5.26302	hypothetical protein PEX2_091000 [Penicillium expansum] KGO54847.1 hypothetical protein PEX2_091000 [Penicillium expansum]
PEX2_015360	5.26284	LPPG:FO 2-phospho-L-lactate transferase CofD/UPF0052 [Penicillium expansum] KGO40956.1 LPPG:FO 2-phospho-L-lactate transferase CofD/UPF0052 [Penicillium expansum] KGO58536.1 LPPG:FO 2-phospho-L-lactate transferase CofD/UPF0052 [Penicillium expansum] KGO61857.1 LPPG:FO 2-phospho-L-lactate transferase CofD/UPF0052 [Penicillium expansum]
PEX2_049830	5.26213	Centromere protein Cenp-O [Penicillium expansum] KGO48569.1 Centromere protein Cenp-O [Penicillium expansum] KGO55495.1 Centromere protein Cenp-O [Penicillium expansum]
PEX2_078950	5.25786	hypothetical protein PEX2_078950 [Penicillium expansum] KGO42246.1 hypothetical protein PEXP_051980 [Penicillium expansum] KGO55431.1 hypothetical protein PEX1_100190 [Penicillium expansum] KGO56288.1 hypothetical protein PEX2_078950 [Penicillium expansum]
PEX2_066030	5.2572	Peptidase S33 tripeptidyl aminopeptidase-like, C-terminal [Penicillium expansum] KGO38784.1 Peptidase S33 tripeptidyl aminopeptidase-like, C-terminal [Penicillium expansum] KGO44364.1 Peptidase S33 tripeptidyl aminopeptidase-like, C-terminal [Penicillium expansum] KGO58619.1 Peptidase S33 tripeptidyl aminopeptidase-like, C-terminal [Penicillium expansum]
PEX2_089620	5.25635	Peptidase S10, serine carboxypeptidase [Penicillium expansum] KGO54977.1 Peptidase S10, serine carboxypeptidase [Penicillium expansum]
PEX2_008410	5.254	Glucose/ribitol dehydrogenase [Penicillium expansum] KGO37059.1 Glucose/ribitol dehydrogenase [Penicillium expansum] KGO51274.1 Glucose/ribitol dehydrogenase [Penicillium expansum] KGO73618.1 Glucose/ribitol dehydrogenase [Penicillium expansum]
PEX2_071330	5.25041	Armadillo-like helical [Penicillium expansum] KGO38205.1 Armadillo-like helical [Penicillium expansum] KGO54600.1 Armadillo-like helical [Penicillium expansum] KGO65218.1 Armadillo-like helical [Penicillium expansum]
PEX2_101010	5.24564	Prefoldin [Penicillium expansum] KGO36808.1 Prefoldin [Penicillium expansum] KGO39031.1 Prefoldin [Penicillium expansum] KGO60836.1 Prefoldin [Penicillium expansum]
PEX2_017090	5.24532	Calcium-binding EF-hand [Penicillium expansum] KGO38495.1 Calcium-binding EF-hand [Penicillium expansum] KGO61803.1 Calcium-binding EF-hand [Penicillium expansum] KGO72725.1 Calcium-binding EF-hand [Penicillium expansum]
PEX2_034560	5.24426	Carboxylesterase, type B [Penicillium expansum] KGO45021.1 Carboxylesterase, type B [Penicillium expansum] KGO60278.1 Carboxylesterase, type B [Penicillium expansum] KGO66119.1 Carboxylesterase, type B [Penicillium expansum]
PEX2_030880	5.24308	Carboxylesterase, type B [Penicillium expansum] KGO48628.1 Carboxylesterase, type B [Penicillium expansum] KGO51839.1 Carboxylesterase, type B [Penicillium expansum] KGO55384.1 Carboxylesterase, type B [Penicillium expansum]
PEX2_025430	5.23844	Crotonase, core [Penicillium expansum] KGO49210.1 Crotonase, core [Penicillium expansum] KGO54141.1 Crotonase, core [Penicillium expansum] KGO61571.1 Crotonase, core [Penicillium expansum]
PEX2_036580	5.23824	hypothetical protein PEX2_036580 [Penicillium expansum] KGO50487.1 hypothetical protein PEX2_036580 [Penicillium expansum] KGO50578.1 hypothetical protein PEX1_040650 [Penicillium expansum]
PEX2_093600	5.23366	hypothetical protein PEX2_093600 [Penicillium expansum] KGO36501.1 hypothetical protein PEX1_044820 [Penicillium expansum] KGO47007.1 hypothetical protein PEXP_064050 [Penicillium expansum] KGO59005.1 hypothetical protein PEX2_093600 [Penicillium expansum]
PEX2_012200	5.23074	hypothetical protein PEX2_012200 [Penicillium expansum] KGO38944.1 hypothetical protein PEXP_058220 [Penicillium expansum] KGO60990.1 hypothetical protein PEX1_018920 [Penicillium expansum] KGO62184.1 hypothetical protein PEX2_012200 [Penicillium expansum]
PEX2_083760	5.22958	Major facilitator superfamily domain, general substrate transporter [Penicillium expansum] KGO52842.1 Major facilitator superfamily domain, general substrate transporter [Penicillium expansum]
PEX2_073740	5.22685	UDP-glucuronosyl/UDP-glucosyltransferase [Penicillium expansum] KGO37537.1 UDP-glucuronosyl/UDP-glucosyltransferase [Penicillium expansum] KGO40398.1 UDP-glucuronosyl/UDP-glucosyltransferase [Penicillium expansum] KGO59259.1 UDP-glucuronosyl/UDP-glucosyltransferase [Penicillium expansum]
PEX2_051410	5.22435	Major facilitator superfamily domain, general substrate transporter [Penicillium expansum] KGO45973.1 Major facilitator superfamily domain, general substrate transporter [Penicillium expansum] KGO49443.1 Major facilitator superfamily domain, general substrate transporter [Penicillium expansum]
PEX2_011150	5.22321	Glycoside hydrolase, superfamily [Penicillium expansum] KGO37612.1 Glycoside hydrolase, superfamily [Penicillium expansum] KGO63314.1 Glycoside hydrolase, superfamily [Penicillium expansum] KGO65506.1 Glycoside hydrolase, superfamily [Penicillium expansum]
PEX2_015570	5.22099	Transcription factor, fungi [Penicillium expansum] KGO40934.1 Transcription factor, fungi [Penicillium expansum] KGO61652.1 Transcription factor, fungi [Penicillium expansum] KGO66094.1 Transcription factor, fungi [Penicillium expansum]
PEX2_010120	5.22032	26S proteasome complex ubiquitin receptor, subunit Rpn13 [Penicillium expansum] KGO36890.1 26S proteasome complex ubiquitin receptor, subunit Rpn13 [Penicillium expansum] KGO51445.1 26S proteasome complex ubiquitin receptor, subunit Rpn13 [Penicillium expansum] KGO70159.1 26S proteasome complex ubiquitin receptor, subunit Rpn13 [Penicillium expansum]
PEX2_073010	5.21418	HAD-superfamily hydrolase, subfamily IA, variant 3 [Penicillium expansum] KGO36024.1 HAD-superfamily hydrolase, subfamily IA, variant 3 [Penicillium expansum] KGO52947.1 HAD-superfamily hydrolase, subfamily IA, variant 3 [Penicillium expansum] KGO59346.1 HAD-superfamily hydrolase, subfamily IA, variant 3 [Penicillium expansum]
PEX2_053400	5.21346	Short-chain dehydrogenase/reductase SDR [Penicillium expansum] KGO59762.1 Short-chain dehydrogenase/reductase SDR [Penicillium expansum]
PEX2_088400	5.20937	Taurine catabolism dioxygenase TauD/TfdA [Penicillium expansum] KGO60658.1 Taurine catabolism dioxygenase TauD/TfdA [Penicillium expansum]
PEX2_070990	5.20529	Cleavage/polyadenylation specificity factor subunit 5 [Penicillium expansum] KGO37677.1 Cleavage/polyadenylation specificity factor subunit 5 [Penicillium expansum] KGO38239.1 Cleavage/polyadenylation specificity factor subunit 5 [Penicillium expansum] KGO54566.1 Cleavage/polyadenylation specificity factor subunit 5 [Penicillium expansum]
QM_newGene_135	5.20204	hypothetical protein [Penicillium rubens Wisconsin 54-1255] CAP96652.1 hypothetical protein PCH_Pc21g17550 [Penicillium rubens Wisconsin 54-1255]
PEX2_057440	5.20197	hypothetical protein PEX2_057440 [Penicillium expansum] KGO40135.1 hypothetical protein PEXP_035190 [Penicillium expansum] KGO44692.1 hypothetical protein PEX1_017320 [Penicillium expansum] KGO53101.1 hypothetical protein PEX2_057440 [Penicillium expansum]
PEX2_056090	5.20193	UPF0103/Mediator of ErbB2-driven cell motility (Memo-related) [Penicillium expansum] KGO41330.1 UPF0103/Mediator of ErbB2-driven cell motility (Memo-related) [Penicillium expansum] KGO50131.1 UPF0103/Mediator of ErbB2-driven cell motility (Memo-related) [Penicillium expansum] KGO60887.1 UPF0103/Mediator of ErbB2-driven cell motility (Memo-related) [Penicillium expansum]
PEX2_087690	5.20163	Ureohydrolase [Penicillium expansum] KGO35911.1 Ureohydrolase [Penicillium expansum] KGO60587.1 Ureohydrolase [Penicillium expansum] KGO64425.1 Ureohydrolase [Penicillium expansum]
PEX2_036410	5.19983	Peptidyl-prolyl cis-trans isomerase pin4 [Penicillium digitatum Pd1] XP_016601110.1 Peptidyl-prolyl cis-trans isomerase, PpiC-type [Penicillium expansum] EKV07566.1 Peptidyl-prolyl cis-trans isomerase pin4 [Penicillium digitatum Pd1] EKV09004.1 Peptidyl-prolyl cis-trans isomerase pin4 [Penicillium digitatum PHI26] CDM33780.1 Peptidyl-prolyl cis-trans isomerase pin4 [Penicillium roqueforti FM164] …
PEX2_070150	5.19761	Oligosaccharyl transferase, STT3 subunit [Penicillium expansum] KGO47268.1 Oligosaccharyl transferase, STT3 subunit [Penicillium expansum] KGO58070.1 Oligosaccharyl transferase, STT3 subunit [Penicillium expansum] KGO58094.1 Oligosaccharyl transferase, STT3 subunit [Penicillium expansum]
PEX2_094060	5.19697	Aldo/keto reductase subgroup [Penicillium expansum] KGO47053.1 Aldo/keto reductase subgroup [Penicillium expansum] KGO59051.1 Aldo/keto reductase subgroup [Penicillium expansum] KGO64057.1 Aldo/keto reductase subgroup [Penicillium expansum]
PEX2_076590	5.19542	Helicase, C-terminal [Penicillium expansum] KGO56831.1 Helicase, C-terminal [Penicillium expansum] KGO61634.1 Helicase, C-terminal [Penicillium expansum]
PEX2_013810	5.18932	Protein of unknown function DUF3468 [Penicillium expansum] KGO44395.1 Protein of unknown function DUF3468 [Penicillium expansum] KGO49968.1 Protein of unknown function DUF3468 [Penicillium expansum] KGO62073.1 Protein of unknown function DUF3468 [Penicillium expansum]
PEX2_085410	5.18869	Aldo/keto reductase subgroup [Penicillium expansum] KGO37158.1 Aldo/keto reductase subgroup [Penicillium expansum] KGO50789.1 Aldo/keto reductase subgroup [Penicillium expansum] KGO61466.1 Aldo/keto reductase subgroup [Penicillium expansum]
PEX2_051050	5.18793	hypothetical protein PEX2_051050 [Penicillium expansum] KGO39086.1 hypothetical protein PEXP_045600 [Penicillium expansum] KGO49407.1 hypothetical protein PEX2_051050 [Penicillium expansum] KGO63883.1 hypothetical protein PEX1_038360 [Penicillium expansum]
QM_newGene_250	5.18474	hypothetical protein CDV56_100370 [Aspergillus thermomutatus] RHZ61783.1 hypothetical protein CDV56_100370 [Aspergillus thermomutatus]
PEX2_079970	5.17524	Uncharacterized protein PEX2_079970 [Penicillium expansum] KGO42348.1 Uncharacterized protein PEXP_053000 [Penicillium expansum] KGO56390.1 Uncharacterized protein PEX2_079970 [Penicillium expansum]
PEX2_107160	5.17518	Cytochrome P450 [Penicillium expansum] KGO41813.1 Cytochrome P450 [Penicillium expansum] KGO52057.1 Cytochrome P450 [Penicillium expansum] KGO70804.1 Cytochrome P450 [Penicillium expansum]
PEX2_039320	5.16745	Aspartate racemase [Penicillium expansum] KGO38701.1 Aspartate racemase [Penicillium expansum] KGO54228.1 Aspartate racemase [Penicillium expansum] KGO56525.1 Aspartate racemase [Penicillium expansum]
PEX2_004430	5.16701	protein of unknown function DUF336 [Penicillium expansum] KGO42967.1 protein of unknown function DUF336 [Penicillium expansum] KGO51656.1 protein of unknown function DUF336 [Penicillium expansum] KGO57088.1 protein of unknown function DUF336 [Penicillium expansum]
PEX2_072730	5.16521	hypothetical protein PEX2_072730 [Penicillium expansum] KGO35996.1 hypothetical protein PEXP_075150 [Penicillium expansum] KGO59318.1 hypothetical protein PEX2_072730 [Penicillium expansum] KGO71890.1 hypothetical protein PEX1_020810 [Penicillium expansum]
PEX2_041510	5.16192	hypothetical protein PEX2_041510 [Penicillium expansum] KGO63137.1 hypothetical protein PEX2_041510 [Penicillium expansum]
PEX2_056490	5.16141	Tetratricopeptide-like helical [Penicillium expansum] KGO53006.1 Tetratricopeptide-like helical [Penicillium expansum] KGO64264.1 Tetratricopeptide-like helical [Penicillium expansum]
PEX2_072890	5.15946	hypothetical protein PEX2_072890 [Penicillium expansum] KGO36012.1 hypothetical protein PEXP_075310 [Penicillium expansum] KGO48785.1 hypothetical protein PEX1_003230 [Penicillium expansum] KGO59334.1 hypothetical protein PEX2_072890 [Penicillium expansum]
PEX2_092950	5.15797	Sirtuin family [Penicillium expansum] KGO40993.1 Sirtuin family [Penicillium expansum] KGO47132.1 Sirtuin family [Penicillium expansum] KGO58940.1 Sirtuin family [Penicillium expansum]
PEX2_078960	5.15281	Acyl-CoA thioesterase [Penicillium expansum] KGO42247.1 Acyl-CoA thioesterase [Penicillium expansum] KGO55430.1 Acyl-CoA thioesterase [Penicillium expansum] KGO56289.1 Acyl-CoA thioesterase [Penicillium expansum]
PEX2_100810	5.14878	Amino acid/polyamine transporter I [Penicillium expansum] KGO36788.1 Amino acid/polyamine transporter I [Penicillium expansum] KGO60816.1 Amino acid/polyamine transporter I [Penicillium expansum]
PEX2_007220	5.14785	Histidine phosphatase superfamily, clade-2 [Penicillium expansum] KGO38182.1 Histidine phosphatase superfamily, clade-2 [Penicillium expansum] KGO45150.1 Histidine phosphatase superfamily, clade-2 [Penicillium expansum] KGO51646.1 Histidine phosphatase superfamily, clade-2 [Penicillium expansum]
PEX2_037290	5.14743	Protein of unknown function DUF3605 [Penicillium expansum] KGO50558.1 Protein of unknown function DUF3605 [Penicillium expansum]
PEX2_010290	5.14707	Uncharacterized protein PEX2_010290 [Penicillium expansum] KGO36873.1 Uncharacterized protein PEXP_006720 [Penicillium expansum] KGO51462.1 Uncharacterized protein PEX2_010290 [Penicillium expansum] KGO64211.1 Uncharacterized protein PEX1_021000 [Penicillium expansum]
PEX2_020800	5.14142	protein of unknown function DUF1338 [Penicillium expansum] KGO44051.1 protein of unknown function DUF1338 [Penicillium expansum] KGO57638.1 protein of unknown function DUF1338 [Penicillium expansum] KGO72827.1 protein of unknown function DUF1338 [Penicillium expansum]
PEX2_040660	5.14044	Myristoyl-CoA:protein N-myristoyltransferase, N-terminal [Penicillium expansum] KGO45794.1 Myristoyl-CoA:protein N-myristoyltransferase, N-terminal [Penicillium expansum] KGO50950.1 Myristoyl-CoA:protein N-myristoyltransferase, N-terminal [Penicillium expansum] KGO57936.1 Myristoyl-CoA:protein N-myristoyltransferase, N-terminal [Penicillium expansum]
PEX2_076520	5.13895	hypothetical protein PEX2_076520 [Penicillium expansum] KGO45285.1 Pectin lyase fold/virulence factor [Penicillium expansum] KGO56896.1 hypothetical protein PEX2_076520 [Penicillium expansum]
PEX2_049400	5.1356	FAD-binding 8 [Penicillium expansum] KGO46458.1 FAD-binding 8 [Penicillium expansum] KGO51899.1 FAD-binding 8 [Penicillium expansum] KGO55650.1 FAD-binding 8 [Penicillium expansum]
PEX2_043750	5.13518	hypothetical protein PEX2_043750 [Penicillium expansum] KGO50636.1 hypothetical protein PEX1_040970 [Penicillium expansum] KGO62852.1 hypothetical protein PEX2_043750 [Penicillium expansum]
PEX2_109920	5.13475	Aflatoxin biosynthesis regulatory protein [Penicillium expansum] KGO43170.1 Aflatoxin biosynthesis regulatory protein [Penicillium expansum] KGO52350.1 Aflatoxin biosynthesis regulatory protein [Penicillium expansum] KGO72601.1 Aflatoxin biosynthesis regulatory protein [Penicillium expansum]
PEX2_088410	5.13208	Monooxygenase, FAD-binding [Penicillium expansum] KGO42424.1 Monooxygenase, FAD-binding [Penicillium expansum] KGO60659.1 Monooxygenase, FAD-binding [Penicillium expansum] KGO69987.1 Monooxygenase, FAD-binding [Penicillium expansum]
PEX2_061590	5.13053	Calcium-binding EF-hand [Penicillium expansum] KGO46612.1 Calcium-binding EF-hand [Penicillium expansum] KGO53551.1 Calcium-binding EF-hand [Penicillium expansum] KGO73026.1 Calcium-binding EF-hand [Penicillium expansum]
QM_newGene_223	5.12951	Glycosyl transferase, family 54 [Penicillium italicum]
PEX2_046900	5.1285	hypothetical protein PEX2_046900 [Penicillium expansum] KGO39665.1 hypothetical protein PEXP_048410 [Penicillium expansum] KGO62664.1 hypothetical protein PEX2_046900 [Penicillium expansum] KGO73477.1 hypothetical protein PEX1_093000 [Penicillium expansum]
PEX2_075270	5.12666	Major facilitator superfamily domain, general substrate transporter [Penicillium expansum] KGO59547.1 Major facilitator superfamily domain, general substrate transporter [Penicillium expansum] KGO70518.1 Major facilitator superfamily domain, general substrate transporter [Penicillium expansum]
PEX2_061270	5.12158	hypothetical protein PEX2_061270 [Penicillium expansum] KGO46644.1 hypothetical protein PEXP_068140 [Penicillium expansum] KGO53519.1 hypothetical protein PEX2_061270 [Penicillium expansum] KGO66221.1 hypothetical protein PEX1_050860 [Penicillium expansum] KGO75262.1 hypothetical protein PITC_011150 [Penicillium italicum]
PEX2_106430	5.12097	Six-hairpin glycosidase [Penicillium expansum] KGO49621.1 Six-hairpin glycosidase [Penicillium expansum]
PEX2_084170	5.11906	Cullin homology [Penicillium expansum] KGO52701.1 Cullin homology [Penicillium expansum]
PEX2_035000	5.11875	hypothetical protein PEX2_035000 [Penicillium expansum] KGO44791.1 hypothetical protein PEXP_021670 [Penicillium expansum] KGO53357.1 hypothetical protein PEX1_082540 [Penicillium expansum] KGO60322.1 hypothetical protein PEX2_035000 [Penicillium expansum]
PEX2_026890	5.11557	hypothetical protein PEX2_026890 [Penicillium expansum] KGO50366.1 hypothetical protein PEX2_026890 [Penicillium expansum]
PEX2_018800	5.11349	Isocitrate and isopropylmalate dehydrogenases family [Penicillium expansum] KGO41507.1 Isocitrate and isopropylmalate dehydrogenases family [Penicillium expansum] KGO62473.1 Isocitrate and isopropylmalate dehydrogenases family [Penicillium expansum] KGO72543.1 Isocitrate and isopropylmalate dehydrogenases family [Penicillium expansum]
PEX2_029010	5.11319	hypothetical protein PEX2_029010 [Penicillium expansum] KGO46098.1 hypothetical protein PEXP_017400 [Penicillium expansum] KGO55261.1 hypothetical protein PEX2_029010 [Penicillium expansum] KGO66656.1 hypothetical protein PEX1_064980 [Penicillium expansum]
PEX2_039300	5.11002	Cytochrome P450 [Penicillium expansum] KGO38699.1 Cytochrome P450 [Penicillium expansum] KGO41740.1 Cytochrome P450 [Penicillium expansum] KGO54226.1 Cytochrome P450 [Penicillium expansum]
PEX2_106590	5.10929	DNA double-strand break repair and VJ recombination XRCC4, N-terminal [Penicillium expansum] KGO40318.1 DNA double-strand break repair and VJ recombination XRCC4, N-terminal [Penicillium expansum] KGO49637.1 DNA double-strand break repair and VJ recombination XRCC4, N-terminal [Penicillium expansum] KGO55774.1 DNA double-strand break repair and VJ recombination XRCC4, N-terminal [Penicillium expa…
PEX2_085110	5.10757	hypothetical protein PEX2_085110 [Penicillium expansum] KGO61436.1 hypothetical protein PEX2_085110 [Penicillium expansum]
PEX2_031610	5.1048	hypothetical protein PEX2_031610 [Penicillium expansum] KGO49247.1 hypothetical protein PEX1_102910 [Penicillium expansum] KGO49251.1 hypothetical protein PEXP_009180 [Penicillium expansum] KGO49528.1 hypothetical protein PEX2_031610 [Penicillium expansum]
PEX2_033950	5.1042	DNA double-strand break repair and VJ recombination XRCC4, C-terminal [Penicillium expansum] KGO36639.1 DNA double-strand break repair and VJ recombination XRCC4, C-terminal [Penicillium expansum] KGO60406.1 DNA double-strand break repair and VJ recombination XRCC4, C-terminal [Penicillium expansum]
PEX2_109940	5.09997	hypothetical protein PEX2_109940 [Penicillium expansum] KGO52352.1 hypothetical protein PEX2_109940 [Penicillium expansum] KGO72599.1 hypothetical protein PEX1_058210 [Penicillium expansum]
PEX2_017420	5.09511	AGC-kinase, C-terminal [Penicillium expansum] KGO46897.1 AGC-kinase, C-terminal [Penicillium expansum] KGO62335.1 AGC-kinase, C-terminal [Penicillium expansum] KGO67174.1 AGC-kinase, C-terminal [Penicillium expansum]
PEX2_076830	5.09271	Glycoside hydrolase, family 35 [Penicillium expansum] KGO56855.1 Glycoside hydrolase, family 35 [Penicillium expansum]
PEX2_033460	5.09009	hypothetical protein PEX2_033460 [Penicillium expansum] KGO41556.1 hypothetical protein PEXP_087800 [Penicillium expansum] KGO60207.1 hypothetical protein PEX2_033460 [Penicillium expansum] KGO68733.1 hypothetical protein PEX1_034550 [Penicillium expansum]
PEX2_021410	5.08677	Glycoside hydrolase, family 63 [Penicillium expansum] KGO57698.1 Glycoside hydrolase, family 63 [Penicillium expansum] KGO63718.1 Glycoside hydrolase, family 63 [Penicillium expansum]
PEX2_104550	5.08625	Mog1/PsbP, alpha/beta/alpha sandwich [Penicillium expansum] KGO37827.1 Mog1/PsbP, alpha/beta/alpha sandwich [Penicillium expansum] KGO47731.1 Mog1/PsbP, alpha/beta/alpha sandwich [Penicillium expansum] KGO49822.1 Mog1/PsbP, alpha/beta/alpha sandwich [Penicillium expansum]
QM_newGene_48	5.08427	unnamed protein product [Penicillium camemberti]
PEX2_029830	5.08079	hypothetical protein PEX2_029830 [Penicillium expansum] KGO39321.1 hypothetical protein PEXP_044020 [Penicillium expansum] KGO55165.1 hypothetical protein PEX2_029830 [Penicillium expansum]
PEX2_103010	5.0779	hypothetical protein PEX2_103010 [Penicillium expansum] KGO37981.1 hypothetical protein PEXP_079970 [Penicillium expansum] KGO49997.1 hypothetical protein PEX2_103010 [Penicillium expansum] KGO72506.1 hypothetical protein PEX1_011610 [Penicillium expansum]
PEX2_072000	5.06681	NADP oxidoreductase, coenzyme F420-dependent [Penicillium expansum] KGO38838.1 NADP oxidoreductase, coenzyme F420-dependent [Penicillium expansum] KGO54717.1 NADP oxidoreductase, coenzyme F420-dependent [Penicillium expansum] KGO67336.1 NADP oxidoreductase, coenzyme F420-dependent [Penicillium expansum]
PEX2_023070	5.06546	hypothetical protein PEX2_023070 [Penicillium expansum] KGO48299.1 hypothetical protein PEXP_041190 [Penicillium expansum] KGO53779.1 hypothetical protein PEX2_023070 [Penicillium expansum]
PEX2_073140	5.06467	Uncharacterized protein PEX2_073140 [Penicillium expansum] KGO36037.1 Uncharacterized protein PEXP_075560 [Penicillium expansum] KGO59359.1 Uncharacterized protein PEX2_073140 [Penicillium expansum] KGO66694.1 Uncharacterized protein PEX1_097430 [Penicillium expansum]
PEX2_091830	5.05856	hypothetical protein PEX2_091830 [Penicillium expansum] KGO58828.1 hypothetical protein PEX2_091830 [Penicillium expansum]
PEX2_069510	5.05795	hypothetical protein PEX2_069510 [Penicillium expansum] KGO42527.1 hypothetical protein PEXP_023980 [Penicillium expansum] KGO58441.1 hypothetical protein PEX2_069510 [Penicillium expansum] KGO65903.1 hypothetical protein PEX1_036650 [Penicillium expansum]
PEX2_041380	5.05776	GDPGTP exchange factor Sec2p [Penicillium expansum] KGO63124.1 GDPGTP exchange factor Sec2p [Penicillium expansum]
PEX2_109910	5.05256	hypothetical protein PEX2_109910 [Penicillium expansum] KGO52349.1 hypothetical protein PEX2_109910 [Penicillium expansum] KGO72602.1 hypothetical protein PEX1_058240 [Penicillium expansum]
PEX2_105620	5.05225	Protein of unknown function DUF339 [Penicillium expansum] KGO37721.1 Protein of unknown function DUF339 [Penicillium expansum] KGO49928.1 Protein of unknown function DUF339 [Penicillium expansum] KGO65529.1 Protein of unknown function DUF339 [Penicillium expansum]
PEX2_091110	5.04926	Aldehyde dehydrogenase, C-terminal [Penicillium expansum] KGO58733.1 Aldehyde dehydrogenase, C-terminal [Penicillium expansum]
PEX2_052140	5.04901	FAD dependent oxidoreductase [Penicillium expansum] KGO49515.1 FAD dependent oxidoreductase [Penicillium expansum]
PEX2_051740	5.04655	3-oxoacid CoA-transferase, subunit B [Penicillium expansum] KGO39154.1 3-oxoacid CoA-transferase, subunit B [Penicillium expansum] KGO49476.1 3-oxoacid CoA-transferase, subunit B [Penicillium expansum] KGO69456.1 3-oxoacid CoA-transferase, subunit B [Penicillium expansum]
PEX2_041120	5.04443	Amino acid/polyamine transporter I [Penicillium expansum] KGO45748.1 Amino acid/polyamine transporter I [Penicillium expansum] KGO57982.1 Amino acid/polyamine transporter I [Penicillium expansum] KGO72209.1 Amino acid/polyamine transporter I [Penicillium expansum]
PEX2_099700	5.0427	Alkaline phosphatase-like, alpha/beta/alpha [Penicillium expansum] KGO43931.1 Alkaline phosphatase-like, alpha/beta/alpha [Penicillium expansum] KGO60954.1 Alkaline phosphatase-like, alpha/beta/alpha [Penicillium expansum] KGO66849.1 Alkaline phosphatase-like, alpha/beta/alpha [Penicillium expansum]
PEX2_010960	5.04184	Short-chain dehydrogenase/reductase SDR [Penicillium expansum] KGO37593.1 Short-chain dehydrogenase/reductase SDR [Penicillium expansum] KGO53728.1 Short-chain dehydrogenase/reductase SDR [Penicillium expansum] KGO63295.1 Short-chain dehydrogenase/reductase SDR [Penicillium expansum]
PEX2_007590	5.04077	Transcription factor, fungi [Penicillium expansum] KGO38037.1 Transcription factor, fungi [Penicillium expansum] KGO51554.1 Transcription factor, fungi [Penicillium expansum] KGO66748.1 Transcription factor, fungi [Penicillium expansum]
PEX2_083320	5.03873	Ribophorin I [Penicillium expansum] KGO43588.1 Ribophorin I [Penicillium expansum] KGO52798.1 Ribophorin I [Penicillium expansum] KGO70536.1 Ribophorin I [Penicillium expansum]
PEX2_016600	5.03852	Glycoside hydrolase, family 71 [Penicillium expansum] KGO61755.1 Glycoside hydrolase, family 71 [Penicillium expansum]
PEX2_103980	5.03055	hypothetical protein PEX2_103980 [Penicillium expansum] KGO37884.1 hypothetical protein PEXP_079000 [Penicillium expansum] KGO49765.1 hypothetical protein PEX2_103980 [Penicillium expansum] KGO66170.1 hypothetical protein PEX1_050040 [Penicillium expansum]
PEX2_081560	5.02969	hypothetical protein PEX2_081560 [Penicillium expansum] KGO48223.1 hypothetical protein PEXP_040550 [Penicillium expansum] KGO61298.1 hypothetical protein PEX2_081560 [Penicillium expansum] KGO67887.1 hypothetical protein PEX1_064460 [Penicillium expansum]
PEX2_080960	5.02682	Uncharacterized protein family UPF0121 [Penicillium expansum] KGO61242.1 Uncharacterized protein family UPF0121 [Penicillium expansum]
PEX2_073930	5.01966	hypothetical protein PEX2_073930 [Penicillium expansum] KGO37556.1 hypothetical protein PEXP_076360 [Penicillium expansum] KGO59278.1 hypothetical protein PEX2_073930 [Penicillium expansum] KGO71398.1 hypothetical protein PEX1_067210 [Penicillium expansum]
PEX2_103150	5.01774	hypothetical protein PEX2_103150 [Penicillium expansum] KGO37967.1 hypothetical protein PEXP_079830 [Penicillium expansum] KGO49682.1 hypothetical protein PEX2_103150 [Penicillium expansum] KGO72863.1 hypothetical protein PEX1_074650 [Penicillium expansum]
PEX2_084950	5.01222	Zinc finger, C2H2 [Penicillium expansum] KGO61420.1 Zinc finger, C2H2 [Penicillium expansum] KGO72360.1 Zinc finger, C2H2 [Penicillium expansum]
PEX2_094880	5.01171	Aldo/keto reductase [Penicillium expansum] KGO41407.1 Aldo/keto reductase [Penicillium expansum] KGO51022.1 Aldo/keto reductase [Penicillium expansum] KGO67267.1 Aldo/keto reductase [Penicillium expansum]
PEX2_044220	5.00762	Peptidase M18 [Penicillium expansum] KGO43318.1 Peptidase M18 [Penicillium expansum] KGO45603.1 Peptidase M18 [Penicillium expansum] KGO62899.1 Peptidase M18 [Penicillium expansum]
PEX2_048720	5.00569	Tetratricopeptide-like helical [Penicillium expansum] KGO46370.1 Tetratricopeptide-like helical [Penicillium expansum] KGO46390.1 Tetratricopeptide-like helical [Penicillium expansum] KGO52484.1 Tetratricopeptide-like helical [Penicillium expansum]
PEX2_054230	5.00377	Isopropylmalate dehydrogenase [Penicillium expansum] KGO48093.1 Isopropylmalate dehydrogenase [Penicillium expansum] KGO59845.1 Isopropylmalate dehydrogenase [Penicillium expansum] KGO71157.1 Isopropylmalate dehydrogenase [Penicillium expansum]
PEX2_090410	5.00255	Aldo/keto reductase [Penicillium expansum] KGO47547.1 Aldo/keto reductase [Penicillium expansum] KGO54788.1 Aldo/keto reductase [Penicillium expansum] KGO62301.1 Aldo/keto reductase [Penicillium expansum]
PEX2_036190	4.99704	hypothetical protein PEX2_036190 [Penicillium expansum] KGO44286.1 hypothetical protein PEXP_057790 [Penicillium expansum] KGO60112.1 hypothetical protein PEX2_036190 [Penicillium expansum] KGO65514.1 hypothetical protein PEX1_079650 [Penicillium expansum]
PEX2_096720	4.99492	Protein of unknown function DUF3743 [Penicillium expansum] KGO40764.1 Protein of unknown function DUF3743 [Penicillium expansum] KGO51132.1 Protein of unknown function DUF3743 [Penicillium expansum] KGO66201.1 Protein of unknown function DUF3743 [Penicillium expansum] KOS44013.1 hypothetical protein ACN38_g5065 [Penicillium nordicum]
PEX2_095530	4.99296	hypothetical protein PEX2_095530 [Penicillium expansum] KGO38904.1 hypothetical protein PEX1_093750 [Penicillium expansum] KGO47451.1 hypothetical protein PEXP_013000 [Penicillium expansum] KGO50896.1 hypothetical protein PEX2_095530 [Penicillium expansum]
PEX2_076600	4.99244	hypothetical protein PEX2_076600 [Penicillium expansum] KGO56832.1 hypothetical protein PEX2_076600 [Penicillium expansum]
PEX2_045820	4.99129	Pyridoxal phosphate-dependent transferase, major region, subdomain 2 [Penicillium expansum] KGO39556.1 Pyridoxal phosphate-dependent transferase, major region, subdomain 2 [Penicillium expansum] KGO62556.1 Pyridoxal phosphate-dependent transferase, major region, subdomain 2 [Penicillium expansum] KGO64867.1 Pyridoxal phosphate-dependent transferase, major region, subdomain 2 [Penicillium expansum]
PEX2_059050	4.99083	hypothetical protein PEX2_059050 [Penicillium expansum] KGO39975.1 hypothetical protein PEXP_033580 [Penicillium expansum] KGO53261.1 hypothetical protein PEX2_059050 [Penicillium expansum] KGO58715.1 hypothetical protein PEX1_100900 [Penicillium expansum]
PEX2_067650	4.99072	protein of unknown function DUF3533 [Penicillium expansum] KGO58255.1 protein of unknown function DUF3533 [Penicillium expansum] KGO67402.1 protein of unknown function DUF3533 [Penicillium expansum]
PEX2_044560	4.98701	FAD-dependent pyridine nucleotide-disulfide oxidoreductase [Penicillium expansum] KGO47330.1 FAD-dependent pyridine nucleotide-disulfide oxidoreductase [Penicillium expansum] KGO61030.1 FAD-dependent pyridine nucleotide-disulfide oxidoreductase [Penicillium expansum] KGO62933.1 FAD-dependent pyridine nucleotide-disulfide oxidoreductase [Penicillium expansum]
PEX2_077540	4.98308	Small GTPase superfamily, ARF/SAR type [Penicillium expansum] KGO42105.1 Small GTPase superfamily, ARF/SAR type [Penicillium expansum] KGO56147.1 Small GTPase superfamily, ARF/SAR type [Penicillium expansum] KGO66832.1 Small GTPase superfamily, ARF/SAR type [Penicillium expansum] CRL17712.1 Ras small GTPase, Rab type [Penicillium camemberti] KOS43798.1 hypothetical protein ACN38_g5304 [Penicilliu…
PEX2_085960	4.98171	ATPase, AAA-type, core [Penicillium expansum] KGO37213.1 ATPase, AAA-type, core [Penicillium expansum] KGO61521.1 ATPase, AAA-type, core [Penicillium expansum] KGO72408.1 ATPase, AAA-type, core [Penicillium expansum] KUM65638.1 hypothetical protein ACN42_g1433 [Penicillium freii] OQD69764.1 hypothetical protein PENPOL_c002G09613 [Penicillium polonicum] OQD93004.1 hypothetical protein PENSOL_c036G…
PEX2_105480	4.98098	Transcription factor, fungi [Penicillium expansum] KGO37735.1 Transcription factor, fungi [Penicillium expansum] KGO49914.1 Transcription factor, fungi [Penicillium expansum] KGO57661.1 Transcription factor, fungi [Penicillium expansum]
PEX2_022490	4.97782	Amino acid/polyamine transporter I [Penicillium expansum] KGO49108.1 Amino acid/polyamine transporter I [Penicillium expansum] KGO57806.1 Amino acid/polyamine transporter I [Penicillium expansum]
PEX2_010950	4.97504	hypothetical protein PEX2_010950 [Penicillium expansum] KGO37592.1 hypothetical protein PEXP_081990 [Penicillium expansum] KGO53729.1 hypothetical protein PEX1_076080 [Penicillium expansum] KGO63294.1 hypothetical protein PEX2_010950 [Penicillium expansum]
PEX2_023280	4.9721	Oxoglutarate/iron-dependent dioxygenase [Penicillium expansum] KGO36697.1 Oxoglutarate/iron-dependent dioxygenase [Penicillium expansum] KGO48320.1 Oxoglutarate/iron-dependent dioxygenase [Penicillium expansum] KGO53800.1 Oxoglutarate/iron-dependent dioxygenase [Penicillium expansum]
PEX2_027260	4.96976	Flavin amine oxidase [Penicillium expansum] KGO42651.1 Flavin amine oxidase [Penicillium expansum] KGO50403.1 Flavin amine oxidase [Penicillium expansum] KGO53894.1 Flavin amine oxidase [Penicillium expansum]
PEX2_015730	4.96829	Tropomyosin [Penicillium expansum] KGO40918.1 Tropomyosin [Penicillium expansum] KGO50851.1 Tropomyosin [Penicillium expansum] KGO61668.1 Tropomyosin [Penicillium expansum] KUM62151.1 hypothetical protein ACN42_g4944 [Penicillium freii] OQD71517.1 hypothetical protein PENPOL_c001G04316 [Penicillium polonicum]
PEX2_108000	4.96828	ATPase, P-type, K/Mg/Cd/Cu/Zn/Na/Ca/Na/H-transporter [Penicillium expansum] KGO41716.1 ATPase, P-type, K/Mg/Cd/Cu/Zn/Na/Ca/Na/H-transporter [Penicillium expansum] KGO52141.1 ATPase, P-type, K/Mg/Cd/Cu/Zn/Na/Ca/Na/H-transporter [Penicillium expansum] KGO62518.1 ATPase, P-type, K/Mg/Cd/Cu/Zn/Na/Ca/Na/H-transporter [Penicillium expansum]
PEX2_072690	4.96601	Dynein family light intermediate chain [Penicillium expansum] KGO35992.1 Dynein family light intermediate chain [Penicillium expansum] KGO59314.1 Dynein family light intermediate chain [Penicillium expansum] KGO71886.1 Dynein family light intermediate chain [Penicillium expansum]
PEX2_082550	4.96596	Peptidase T1A, proteasome beta-subunit [Penicillium expansum] KGO43512.1 Peptidase T1A, proteasome beta-subunit [Penicillium expansum] KGO52608.1 Peptidase T1A, proteasome beta-subunit [Penicillium expansum] KGO64322.1 Peptidase T1A, proteasome beta-subunit [Penicillium expansum]
PEX2_010070	4.96193	Tetrapeptide transporter, OPT1/isp4 [Penicillium expansum] KGO36895.1 Tetrapeptide transporter, OPT1/isp4 [Penicillium expansum] KGO51440.1 Tetrapeptide transporter, OPT1/isp4 [Penicillium expansum]
PEX2_024260	4.96104	Mg2+ transporter protein, CorA-like/Zinc transport protein ZntB [Penicillium expansum] KGO39068.1 Mg2+ transporter protein, CorA-like/Zinc transport protein ZntB [Penicillium expansum] KGO53947.1 Mg2+ transporter protein, CorA-like/Zinc transport protein ZntB [Penicillium expansum]
PEX2_063510	4.95937	hypothetical protein PEX2_063510 [Penicillium expansum] KGO47821.1 hypothetical protein PEXP_070390 [Penicillium expansum] KGO50713.1 hypothetical protein PEX2_063510 [Penicillium expansum] KGO57926.1 hypothetical protein PEX1_020070 [Penicillium expansum]
PEX2_070950	4.95904	Glyceraldehyde/Erythrose phosphate dehydrogenase family [Penicillium expansum] KGO37673.1 Glyceraldehyde/Erythrose phosphate dehydrogenase family [Penicillium expansum] KGO38243.1 Glyceraldehyde/Erythrose phosphate dehydrogenase family [Penicillium expansum] KGO54562.1 Glyceraldehyde/Erythrose phosphate dehydrogenase family [Penicillium expansum]
PEX2_072760	4.95776	hypothetical protein PEX2_072760 [Penicillium expansum] KGO35999.1 hypothetical protein PEXP_075180 [Penicillium expansum] KGO59321.1 hypothetical protein PEX2_072760 [Penicillium expansum]
PEX2_047640	4.95748	Protein of unknown function DUF3468 [Penicillium expansum] KGO43733.1 Protein of unknown function DUF3468 [Penicillium expansum] KGO52865.1 Protein of unknown function DUF3468 [Penicillium expansum]
PEX2_000810	4.95294	Variant SH3 [Penicillium expansum] KGO57406.1 Variant SH3 [Penicillium expansum]
QM_newGene_77	4.95092	hypothetical protein PENPOL_c022G08190 [Penicillium polonicum]
PEX2_000630	4.94636	Protein of unknown function DUF3468 [Penicillium expansum] KGO57388.1 Protein of unknown function DUF3468 [Penicillium expansum]
PEX2_007700	4.94559	Pyridoxal phosphate-dependent transferase, major region, subdomain 2 [Penicillium expansum] KGO38048.1 Pyridoxal phosphate-dependent transferase, major region, subdomain 2 [Penicillium expansum] KGO51565.1 Pyridoxal phosphate-dependent transferase, major region, subdomain 2 [Penicillium expansum] KGO66737.1 Pyridoxal phosphate-dependent transferase, major region, subdomain 2 [Penicillium expansum]
PEX2_002100	4.94311	Glucose/ribitol dehydrogenase [Penicillium expansum] KGO45533.1 Glucose/ribitol dehydrogenase [Penicillium expansum] KGO57236.1 Glucose/ribitol dehydrogenase [Penicillium expansum] KGO71355.1 Glucose/ribitol dehydrogenase [Penicillium expansum]
QM_newGene_115	4.94276	hypothetical protein PEXP_103470 [Penicillium expansum] KGO68674.1 hypothetical protein PEX1_034940 [Penicillium expansum]
PEX2_022510	4.94145	Glucose/ribitol dehydrogenase [Penicillium expansum] KGO48765.1 Glucose/ribitol dehydrogenase [Penicillium expansum] KGO49110.1 Glucose/ribitol dehydrogenase [Penicillium expansum] KGO57808.1 Glucose/ribitol dehydrogenase [Penicillium expansum]
PEX2_007150	4.94006	Transcription factor, fungi [Penicillium expansum] KGO38189.1 Transcription factor, fungi [Penicillium expansum] KGO45157.1 Transcription factor, fungi [Penicillium expansum] KGO51639.1 Transcription factor, fungi [Penicillium expansum]
PEX2_021440	4.93911	Reduced growth phenotype protein 1 [Penicillium expansum] KGO49003.1 Reduced growth phenotype protein 1 [Penicillium expansum] KGO57701.1 Reduced growth phenotype protein 1 [Penicillium expansum]
PEX2_059940	4.93573	Translation initiation factor SUI1 [Penicillium expansum] KGO53387.1 Translation initiation factor SUI1 [Penicillium expansum]
PEX2_002320	4.93493	Zinc finger, C2H2 [Penicillium expansum] KGO45511.1 Zinc finger, C2H2 [Penicillium expansum] KGO56096.1 Zinc finger, C2H2 [Penicillium expansum] KGO57258.1 Zinc finger, C2H2 [Penicillium expansum]
PEX2_027080	4.92905	Acyltransferase 3 [Penicillium expansum] KGO42632.1 Acyltransferase 3 [Penicillium expansum] KGO50385.1 Acyltransferase 3 [Penicillium expansum] KGO65067.1 Acyltransferase 3 [Penicillium expansum]
PEX2_088660	4.9273	hypothetical protein PEX2_088660 [Penicillium expansum] KGO43879.1 hypothetical protein PEXP_092480 [Penicillium expansum] KGO46135.1 hypothetical protein PEX1_087030 [Penicillium expansum] KGO57467.1 hypothetical protein PEX2_088660 [Penicillium expansum]
PEX2_016140	4.92692	hypothetical protein PEX2_016140 [Penicillium expansum] KGO61709.1 hypothetical protein PEX2_016140 [Penicillium expansum]
PEX2_110030	4.92678	Transcription factor, fungi [Penicillium expansum] KGO43181.1 Transcription factor, fungi [Penicillium expansum] KGO52361.1 Transcription factor, fungi [Penicillium expansum]
PEX2_029210	4.92537	Histone-fold [Penicillium expansum] KGO39383.1 Histone-fold [Penicillium expansum] KGO55103.1 Histone-fold [Penicillium expansum] KGO66785.1 Histone-fold [Penicillium expansum] KGO76387.1 Histone-fold [Penicillium italicum] CRL28299.1 Bromodomain transcription factor [Penicillium camemberti] OQD98073.1 hypothetical protein PENSOL_c010G06655 [Penicillium solitum]
PEX2_071610	4.92492	FAD dependent oxidoreductase [Penicillium expansum] KGO38799.1 FAD dependent oxidoreductase [Penicillium expansum] KGO54678.1 FAD dependent oxidoreductase [Penicillium expansum]
PEX2_049860	4.92391	hypothetical protein PEX2_049860 [Penicillium expansum] KGO48566.1 hypothetical protein PEXP_072960 [Penicillium expansum] KGO55498.1 hypothetical protein PEX2_049860 [Penicillium expansum]
PEX2_014130	4.92343	Proteasome beta subunit, C-terminal [Penicillium expansum] KGO36193.1 Proteasome beta subunit, C-terminal [Penicillium expansum] KGO47872.1 Proteasome beta subunit, C-terminal [Penicillium expansum] KGO61917.1 Proteasome beta subunit, C-terminal [Penicillium expansum] OQD62132.1 hypothetical protein PENPOL_c013G04654 [Penicillium polonicum] OQD95926.1 hypothetical protein PENSOL_c018G08966 [Penic…
PEX2_048020	4.92092	hypothetical protein PEX2_048020 [Penicillium expansum] KGO52903.1 hypothetical protein PEX2_048020 [Penicillium expansum]
PEX2_102090	4.91628	Proteasome A-type subunit [Penicillium expansum] KGO46055.1 Proteasome A-type subunit [Penicillium expansum] KGO61135.1 Proteasome A-type subunit [Penicillium expansum] KGO67996.1 Proteasome A-type subunit [Penicillium italicum] KGO70812.1 Proteasome A-type subunit [Penicillium expansum]
PEX2_074720	4.91279	Major intrinsic protein [Penicillium expansum] KGO38604.1 Major intrinsic protein [Penicillium expansum] KGO59492.1 Major intrinsic protein [Penicillium expansum]
PEX2_027680	4.91112	hypothetical protein PEX2_027680 [Penicillium expansum] KGO50308.1 hypothetical protein PEX2_027680 [Penicillium expansum]
PEX2_056730	4.90813	Protein of unknown function DUF833 [Penicillium expansum] KGO38117.1 Protein of unknown function DUF833 [Penicillium expansum] KGO40207.1 Protein of unknown function DUF833 [Penicillium expansum] KGO53030.1 Protein of unknown function DUF833 [Penicillium expansum]
PEX2_050080	4.90497	Peptidase M20 [Penicillium expansum] KGO36320.1 Peptidase M20 [Penicillium expansum] KGO48544.1 Peptidase M20 [Penicillium expansum] KGO55520.1 Peptidase M20 [Penicillium expansum]
PEX2_024200	4.90464	Major facilitator superfamily domain, general substrate transporter [Penicillium expansum] KGO53941.1 Major facilitator superfamily domain, general substrate transporter [Penicillium expansum]
PEX2_069970	4.90336	Pyridoxal phosphate-dependent transferase, major region, subdomain 2 [Penicillium expansum] KGO37376.1 Pyridoxal phosphate-dependent transferase, major region, subdomain 2 [Penicillium expansum] KGO58496.1 Pyridoxal phosphate-dependent transferase, major region, subdomain 2 [Penicillium expansum] KGO67076.1 Pyridoxal phosphate-dependent transferase, major region, subdomain 2 [Penicillium expansum]
PEX2_082230	4.90256	hypothetical protein PEX2_082230 [Penicillium expansum] KGO36367.1 hypothetical protein PEXP_103270 [Penicillium expansum] KGO52576.1 hypothetical protein PEX2_082230 [Penicillium expansum] KGO61023.1 hypothetical protein PEX1_018120 [Penicillium expansum]
PEX2_099710	4.90212	FMN-binding split barrel-like protein [Penicillium expansum] KGO43932.1 FMN-binding split barrel-like protein [Penicillium expansum] KGO60955.1 FMN-binding split barrel-like protein [Penicillium expansum] KGO66850.1 FMN-binding split barrel-like protein [Penicillium expansum]
PEX2_061790	4.90123	Alpha/beta hydrolase fold-1 [Penicillium expansum] KGO46592.1 Alpha/beta hydrolase fold-1 [Penicillium expansum] KGO53571.1 Alpha/beta hydrolase fold-1 [Penicillium expansum] KGO65893.1 Alpha/beta hydrolase fold-1 [Penicillium expansum]
PEX2_051380	4.90035	Sugar isomerase (SIS) [Penicillium expansum] KGO39118.1 Sugar isomerase (SIS) [Penicillium expansum] KGO49440.1 Sugar isomerase (SIS) [Penicillium expansum] KGO65852.1 Sugar isomerase (SIS) [Penicillium expansum]
PEX2_067060	4.89589	protein of unknown function DUF202 [Penicillium expansum] KGO58196.1 protein of unknown function DUF202 [Penicillium expansum]
PEX2_036400	4.89581	Oxoglutarate/iron-dependent dioxygenase [Penicillium expansum] KGO47237.1 Oxoglutarate/iron-dependent dioxygenase [Penicillium expansum] KGO54467.1 Oxoglutarate/iron-dependent dioxygenase [Penicillium expansum] KGO60028.1 Oxoglutarate/iron-dependent dioxygenase [Penicillium expansum]
PEX2_014640	4.89508	FAD dependent oxidoreductase [Penicillium expansum] KGO41159.1 FAD dependent oxidoreductase [Penicillium expansum] KGO61408.1 FAD dependent oxidoreductase [Penicillium expansum] KGO61968.1 FAD dependent oxidoreductase [Penicillium expansum]
PEX2_067440	4.89439	Hydroxymethylglutaryl-coenzyme A synthase C-terminal [Penicillium expansum] KGO58234.1 Hydroxymethylglutaryl-coenzyme A synthase C-terminal [Penicillium expansum]
PEX2_010230	4.891	Ribonuclease II/R [Penicillium expansum] KGO36879.1 Ribonuclease II/R [Penicillium expansum] KGO51456.1 Ribonuclease II/R [Penicillium expansum] KGO70082.1 Ribonuclease II/R [Penicillium expansum]
PEX2_003020	4.88843	Mitochondrial substrate/solute carrier [Penicillium expansum] KGO42827.1 Mitochondrial substrate/solute carrier [Penicillium expansum] KGO56948.1 Mitochondrial substrate/solute carrier [Penicillium expansum] KGO64383.1 Mitochondrial substrate/solute carrier [Penicillium expansum]
PEX2_060760	4.88825	protein of unknown function DUF4396 [Penicillium expansum] KGO45175.1 protein of unknown function DUF4396 [Penicillium expansum] KGO46680.1 protein of unknown function DUF4396 [Penicillium expansum] KGO53469.1 protein of unknown function DUF4396 [Penicillium expansum]
PEX2_015310	4.8881	Protein of unknown function DUF4246 [Penicillium expansum] KGO40977.1 Protein of unknown function DUF4246 [Penicillium expansum] KGO61852.1 Protein of unknown function DUF4246 [Penicillium expansum]
PEX2_095740	4.88645	Protein of unknown function DUF3468 [Penicillium expansum] KGO36419.1 Protein of unknown function DUF3468 [Penicillium expansum] KGO50917.1 Protein of unknown function DUF3468 [Penicillium expansum] KGO63788.1 Protein of unknown function DUF3468 [Penicillium expansum]
PEX2_006250	4.88622	Phytanoyl-CoA dioxygenase [Penicillium expansum] KGO55980.1 Phytanoyl-CoA dioxygenase [Penicillium expansum]
PEX2_047520	4.8851	Adenylate kinase [Penicillium expansum] KGO39726.1 Adenylate kinase [Penicillium expansum] KGO62726.1 Adenylate kinase [Penicillium expansum] KGO65522.1 Adenylate kinase [Penicillium expansum]
PEX2_091500	4.88143	hypothetical protein PEX2_091500 [Penicillium expansum] KGO58772.1 hypothetical protein PEX2_091500 [Penicillium expansum]
PEX2_089260	4.87889	Lipase, class 3 [Penicillium expansum] KGO39239.1 Lipase, class 3 [Penicillium expansum] KGO40713.1 Lipase, class 3 [Penicillium expansum] KGO54895.1 Lipase, class 3 [Penicillium expansum]
PEX2_070890	4.87753	Aldo/keto reductase [Penicillium expansum] KGO38249.1 Aldo/keto reductase [Penicillium expansum] KGO51736.1 Aldo/keto reductase [Penicillium expansum] KGO54556.1 Aldo/keto reductase [Penicillium expansum]
PEX2_038020	4.85997	hypothetical protein PEX2_038020 [Penicillium expansum] KGO45958.1 hypothetical protein PEXP_018380 [Penicillium expansum] KGO54314.1 hypothetical protein PEX2_038020 [Penicillium expansum] KGO67244.1 hypothetical protein PEX1_035970 [Penicillium expansum]
PEX2_004220	4.85666	Major facilitator superfamily domain, general substrate transporter [Penicillium expansum] KGO57068.1 Major facilitator superfamily domain, general substrate transporter [Penicillium expansum]
PEX2_009510	4.85353	Alpha/beta hydrolase fold-1 [Penicillium expansum] KGO36951.1 Alpha/beta hydrolase fold-1 [Penicillium expansum] KGO51384.1 Alpha/beta hydrolase fold-1 [Penicillium expansum] KGO65340.1 Alpha/beta hydrolase fold-1 [Penicillium expansum]
PEX2_094000	4.85304	Ribonuclease H2, subunit A [Penicillium expansum] KGO47047.1 Ribonuclease H2, subunit A [Penicillium expansum] KGO59045.1 Ribonuclease H2, subunit A [Penicillium expansum]
PEX2_067250	4.85067	Fatty acid/sphingolipid desaturase [Penicillium expansum] KGO46244.1 Fatty acid/sphingolipid desaturase [Penicillium expansum] KGO58215.1 Fatty acid/sphingolipid desaturase [Penicillium expansum]
PEX2_041180	4.84817	Transcription factor, fungi [Penicillium expansum] KGO45742.1 Transcription factor, fungi [Penicillium expansum] KGO57988.1 Transcription factor, fungi [Penicillium expansum] KGO72203.1 Transcription factor, fungi [Penicillium expansum]
PEX2_106130	4.84678	NADPH-dependent FMN reductase [Penicillium expansum] KGO40271.1 NADPH-dependent FMN reductase [Penicillium expansum] KGO49591.1 NADPH-dependent FMN reductase [Penicillium expansum] KGO59600.1 NADPH-dependent FMN reductase [Penicillium expansum]
PEX2_096020	4.84557	Major facilitator superfamily domain, general substrate transporter [Penicillium expansum] KGO44210.1 Major facilitator superfamily domain, general substrate transporter [Penicillium expansum] KGO49392.1 Major facilitator superfamily domain, general substrate transporter [Penicillium expansum] KGO51057.1 Major facilitator superfamily domain, general substrate transporter [Penicillium expansum]
PEX2_089770	4.84463	hypothetical protein PEX2_089770 [Penicillium expansum] KGO54992.1 hypothetical protein PEX2_089770 [Penicillium expansum]
PEX2_035290	4.84272	hypothetical protein PEX2_035290 [Penicillium expansum] KGO44821.1 hypothetical protein PEXP_021970 [Penicillium expansum] KGO55458.1 hypothetical protein PEX1_099910 [Penicillium expansum] KGO60351.1 hypothetical protein PEX2_035290 [Penicillium expansum]
PEX2_064540	4.83922	Major facilitator superfamily domain, general substrate transporter [Penicillium expansum] KGO51992.1 Major facilitator superfamily domain, general substrate transporter [Penicillium expansum]
PEX2_023080	4.83635	Transcription factor, fungi [Penicillium expansum] KGO48300.1 Transcription factor, fungi [Penicillium expansum] KGO53780.1 Transcription factor, fungi [Penicillium expansum] KGO70305.1 Transcription factor, fungi [Penicillium expansum]
PEX2_068240	4.83464	hypothetical protein PEX2_068240 [Penicillium expansum] KGO42741.1 hypothetical protein PEXP_022700 [Penicillium expansum] KGO58314.1 hypothetical protein PEX2_068240 [Penicillium expansum] KGO63257.1 hypothetical protein PEX1_069370 [Penicillium expansum]
PEX2_038530	4.83198	Cytochrome P450 [Penicillium expansum] KGO43049.1 Cytochrome P450 [Penicillium expansum] KGO45907.1 Cytochrome P450 [Penicillium expansum] KGO54365.1 Cytochrome P450 [Penicillium expansum]
PEX2_091610	4.83067	Interphotoreceptor retinol-binding [Penicillium expansum] KGO47766.1 Interphotoreceptor retinol-binding [Penicillium expansum] KGO58667.1 Interphotoreceptor retinol-binding [Penicillium expansum] KGO58783.1 Interphotoreceptor retinol-binding [Penicillium expansum]
PEX2_110320	4.82967	protein of unknown function DUF1692 [Penicillium expansum] KGO37448.1 protein of unknown function DUF1692 [Penicillium expansum] KGO43210.1 protein of unknown function DUF1692 [Penicillium expansum] KGO52390.1 protein of unknown function DUF1692 [Penicillium expansum]
PEX2_014870	4.82539	hypothetical protein PEX2_014870 [Penicillium expansum] KGO61991.1 hypothetical protein PEX2_014870 [Penicillium expansum]
PEX2_099950	4.82311	Dihydroxy-acid/6-phosphogluconate dehydratase [Penicillium expansum] KGO60979.1 Dihydroxy-acid/6-phosphogluconate dehydratase [Penicillium expansum]
PEX2_077960	4.8156	Actin cortical patch SUR7/pH-response regulator PalI [Penicillium expansum] KGO42147.1 Actin cortical patch SUR7/pH-response regulator PalI [Penicillium expansum] KGO56189.1 Actin cortical patch SUR7/pH-response regulator PalI [Penicillium expansum] KGO71620.1 Actin cortical patch SUR7/pH-response regulator PalI [Penicillium expansum]
PEX2_042470	4.81484	Glycoside hydrolase, family 31 [Penicillium expansum] KGO40574.1 Glycoside hydrolase, family 31 [Penicillium expansum] KGO63047.1 Glycoside hydrolase, family 31 [Penicillium expansum] KGO70356.1 Glycoside hydrolase, family 31 [Penicillium expansum]
PEX2_001230	4.8142	Proteasome A-type subunit [Penicillium expansum] KGO48735.1 Proteasome A-type subunit [Penicillium expansum] KGO54753.1 Proteasome A-type subunit [Penicillium expansum] KGO57149.1 Proteasome A-type subunit [Penicillium expansum] KGO77693.1 Proteasome A-type subunit [Penicillium italicum]
PEX2_030050	4.81173	FMN-binding split barrel-like protein [Penicillium expansum] KGO39299.1 FMN-binding split barrel-like protein [Penicillium expansum] KGO47199.1 FMN-binding split barrel-like protein [Penicillium expansum] KGO55187.1 FMN-binding split barrel-like protein [Penicillium expansum]
PEX2_062860	4.81157	26S proteasome regulatory complex, non-ATPase subcomplex, Rpn2/Psmd1 subunit [Penicillium expansum] KGO45132.1 26S proteasome regulatory complex, non-ATPase subcomplex, Rpn2/Psmd1 subunit [Penicillium expansum] KGO53675.1 26S proteasome regulatory complex, non-ATPase subcomplex, Rpn2/Psmd1 subunit [Penicillium expansum] KGO70037.1 26S proteasome regulatory complex, non-ATPase subcomplex, Rpn2/Psm…
PEX2_068110	4.80779	hypothetical protein PEX2_068110 [Penicillium expansum] KGO42728.1 hypothetical protein PEXP_022570 [Penicillium expansum] KGO58301.1 hypothetical protein PEX2_068110 [Penicillium expansum] KGO60681.1 hypothetical protein PEX1_038510 [Penicillium expansum]
PEX2_038460	4.80476	Glycoside hydrolase family 3 [Penicillium expansum] KGO54358.1 Glycoside hydrolase family 3 [Penicillium expansum]
PEX2_104260	4.80283	hypothetical protein PEX2_104260 [Penicillium expansum] KGO49793.1 hypothetical protein PEX2_104260 [Penicillium expansum]
PEX2_104320	4.80221	NGG1p interacting factor 3, NIF3 [Penicillium expansum] KGO37850.1 NGG1p interacting factor 3, NIF3 [Penicillium expansum] KGO49799.1 NGG1p interacting factor 3, NIF3 [Penicillium expansum]
PEX2_078620	4.79942	Lecithin:cholesterol/phospholipid:diacylglycerol acyltransferase [Penicillium expansum] KGO56255.1 Lecithin:cholesterol/phospholipid:diacylglycerol acyltransferase [Penicillium expansum] KGO68836.1 Lecithin:cholesterol/phospholipid:diacylglycerol acyltransferase [Penicillium expansum]
PEX2_060380	4.79867	Fps/Fes/Fer/CIP4 homology [Penicillium expansum] KGO44776.1 Fps/Fes/Fer/CIP4 homology [Penicillium expansum] KGO53431.1 Fps/Fes/Fer/CIP4 homology [Penicillium expansum]
PEX2_013140	4.79338	DNA glycosylase [Penicillium expansum] KGO49143.1 DNA glycosylase [Penicillium expansum] KGO61351.1 DNA glycosylase [Penicillium expansum] KGO62101.1 DNA glycosylase [Penicillium expansum]
PEX2_061420	4.79017	Dual specificity phosphatase [Penicillium expansum] KGO46629.1 Dual specificity phosphatase [Penicillium expansum] KGO53534.1 Dual specificity phosphatase [Penicillium expansum] KGO73043.1 Dual specificity phosphatase [Penicillium expansum]
PEX2_068720	4.78598	Maltose/galactoside acetyltransferase [Penicillium expansum] KGO42790.1 Maltose/galactoside acetyltransferase [Penicillium expansum] KGO58362.1 Maltose/galactoside acetyltransferase [Penicillium expansum] KGO67037.1 Maltose/galactoside acetyltransferase [Penicillium expansum]
PEX2_081380	4.78407	hypothetical protein PEX2_081380 [Penicillium expansum] KGO48241.1 hypothetical protein PEXP_040730 [Penicillium expansum] KGO52527.1 hypothetical protein PEX2_081380 [Penicillium expansum]
PEX2_013740	4.78318	Protein of unknown function DUF2985 [Penicillium expansum] KGO36206.1 Protein of unknown function DUF2985 [Penicillium expansum] KGO62066.1 Protein of unknown function DUF2985 [Penicillium expansum]
PEX2_052570	4.77872	hypothetical protein PEX2_052570 [Penicillium expansum] KGO59946.1 hypothetical protein PEX2_052570 [Penicillium expansum]
PEX2_059140	4.77803	hypothetical protein PEX2_059140 [Penicillium expansum] KGO39966.1 hypothetical protein PEXP_033490 [Penicillium expansum] KGO44122.1 hypothetical protein PEX1_026940 [Penicillium expansum] KGO53270.1 hypothetical protein PEX2_059140 [Penicillium expansum]
PEX2_011070	4.77556	Mg2+ transporter protein, CorA-like/Zinc transport protein ZntB [Penicillium expansum] KGO37604.1 Mg2+ transporter protein, CorA-like/Zinc transport protein ZntB [Penicillium expansum] KGO53717.1 Mg2+ transporter protein, CorA-like/Zinc transport protein ZntB [Penicillium expansum] KGO63306.1 Mg2+ transporter protein, CorA-like/Zinc transport protein ZntB [Penicillium expansum]
PEX2_083850	4.77448	hypothetical protein PEX2_083850 [Penicillium expansum] KGO52851.1 hypothetical protein PEX2_083850 [Penicillium expansum] KGO67455.1 hypothetical protein PEX1_003580 [Penicillium expansum]
PEX2_066580	4.77373	hypothetical protein PEX2_066580 [Penicillium expansum] KGO36392.1 hypothetical protein PEX1_029240 [Penicillium expansum] KGO46312.1 hypothetical protein PEXP_099240 [Penicillium expansum] KGO58148.1 hypothetical protein PEX2_066580 [Penicillium expansum]
PEX2_067930	4.77171	Crotonase, core [Penicillium expansum] KGO42710.1 Crotonase, core [Penicillium expansum] KGO58283.1 Crotonase, core [Penicillium expansum] KGO60699.1 Crotonase, core [Penicillium expansum]
PEX2_007440	4.77078	hypothetical protein PEX2_007440 [Penicillium expansum] KGO38021.1 hypothetical protein PEXP_080370 [Penicillium expansum] KGO51539.1 hypothetical protein PEX2_007440 [Penicillium expansum] KGO66520.1 hypothetical protein PEX1_009380 [Penicillium expansum]
PEX2_104820	4.76991	Autophagy-related protein 9 [Penicillium expansum] KGO37800.1 Autophagy-related protein 9 [Penicillium expansum] KGO49849.1 Autophagy-related protein 9 [Penicillium expansum] KGO65365.1 Autophagy-related protein 9 [Penicillium expansum]
PEX2_018090	4.76422	hypothetical protein PEX2_018090 [Penicillium expansum] KGO46830.1 hypothetical protein PEXP_065200 [Penicillium expansum] KGO62402.1 hypothetical protein PEX2_018090 [Penicillium expansum] KGO63520.1 hypothetical protein PEX1_089810 [Penicillium expansum]
PEX2_074780	4.76231	Cytochrome P450, E-class, group I [Penicillium expansum] KGO38597.1 Cytochrome P450, E-class, group I [Penicillium expansum] KGO59498.1 Cytochrome P450, E-class, group I [Penicillium expansum]
PEX2_059060	4.75624	Transcription factor, fungi [Penicillium expansum] KGO39974.1 Transcription factor, fungi [Penicillium expansum] KGO53262.1 Transcription factor, fungi [Penicillium expansum]
PEX2_016520	4.75381	Purine nucleoside permease [Penicillium expansum] KGO38151.1 Purine nucleoside permease [Penicillium expansum] KGO61747.1 Purine nucleoside permease [Penicillium expansum] KGO66144.1 Purine nucleoside permease [Penicillium expansum]
PEX2_096700	4.75239	protein of unknown function DUF1605 [Penicillium expansum] KGO40762.1 protein of unknown function DUF1605 [Penicillium expansum] KGO51130.1 protein of unknown function DUF1605 [Penicillium expansum] KGO66199.1 protein of unknown function DUF1605 [Penicillium expansum]
PEX2_021260	4.7517	FAD dependent oxidoreductase [Penicillium expansum] KGO48985.1 FAD dependent oxidoreductase [Penicillium expansum] KGO57683.1 FAD dependent oxidoreductase [Penicillium expansum] KGO73576.1 FAD dependent oxidoreductase [Penicillium expansum]
PEX2_025930	4.75002	hypothetical protein PEX2_025930 [Penicillium expansum] KGO38340.1 hypothetical protein PEXP_100780 [Penicillium expansum] KGO54055.1 hypothetical protein PEX2_025930 [Penicillium expansum] KGO63416.1 hypothetical protein PEX1_069040 [Penicillium expansum]
PEX2_041110	4.74344	Acyl-CoA N-acyltransferase [Penicillium expansum] KGO45749.1 Acyl-CoA N-acyltransferase [Penicillium expansum] KGO57981.1 Acyl-CoA N-acyltransferase [Penicillium expansum] KGO72210.1 Acyl-CoA N-acyltransferase [Penicillium expansum]
PEX2_076490	4.74013	Mg2+ transporter protein, CorA-like/Zinc transport protein ZntB [Penicillium expansum] KGO45288.1 Mg2+ transporter protein, CorA-like/Zinc transport protein ZntB [Penicillium expansum] KGO52752.1 Mg2+ transporter protein, CorA-like/Zinc transport protein ZntB [Penicillium expansum] KGO56893.1 Mg2+ transporter protein, CorA-like/Zinc transport protein ZntB [Penicillium expansum]
PEX2_058720	4.73754	Short-chain dehydrogenase/reductase SDR [Penicillium expansum] KGO40008.1 Short-chain dehydrogenase/reductase SDR [Penicillium expansum] KGO53228.1 Short-chain dehydrogenase/reductase SDR [Penicillium expansum] KGO68272.1 Short-chain dehydrogenase/reductase SDR [Penicillium expansum]
PEX2_057010	4.73441	Proteasome B-type subunit [Penicillium expansum] KGO40179.1 Proteasome B-type subunit [Penicillium expansum] KGO53058.1 Proteasome B-type subunit [Penicillium expansum] KGO59063.1 Proteasome B-type subunit [Penicillium expansum]
PEX2_050290	4.73432	Guanine-nucleotide dissociation stimulator CDC25 [Penicillium expansum] KGO42017.1 Guanine-nucleotide dissociation stimulator CDC25 [Penicillium expansum] KGO48523.1 Guanine-nucleotide dissociation stimulator CDC25 [Penicillium expansum] KGO55541.1 Guanine-nucleotide dissociation stimulator CDC25 [Penicillium expansum]
PEX2_087800	4.73411	Fatty acid/sphingolipid desaturase [Penicillium expansum] KGO35922.1 Fatty acid/sphingolipid desaturase [Penicillium expansum] KGO55915.1 Fatty acid/sphingolipid desaturase [Penicillium expansum] KGO60598.1 Fatty acid/sphingolipid desaturase [Penicillium expansum]
PEX2_030740	4.73364	hypothetical protein PEX2_030740 [Penicillium expansum] KGO55370.1 hypothetical protein PEX2_030740 [Penicillium expansum]
PEX2_031450	4.73337	hypothetical protein PEX2_031450 [Penicillium expansum] KGO49374.1 hypothetical protein PEX2_031450 [Penicillium expansum] KGO53901.1 hypothetical protein PEX1_041260 [Penicillium expansum]
PEX2_063000	4.73158	Phospholipase/carboxylesterase/thioesterase [Penicillium expansum] KGO38374.1 Phospholipase/carboxylesterase/thioesterase [Penicillium expansum] KGO45436.1 Phospholipase/carboxylesterase/thioesterase [Penicillium expansum] KGO53696.1 Phospholipase/carboxylesterase/thioesterase [Penicillium expansum]
PEX2_109830	4.73143	Cytochrome P450 [Penicillium expansum] KGO43278.1 Cytochrome P450 [Penicillium expansum] KGO44978.1 Cytochrome P450 [Penicillium expansum] KGO52334.1 Cytochrome P450 [Penicillium expansum]
PEX2_022160	4.72862	Major facilitator superfamily domain, general substrate transporter [Penicillium expansum] KGO49075.1 Major facilitator superfamily domain, general substrate transporter [Penicillium expansum] KGO57773.1 Major facilitator superfamily domain, general substrate transporter [Penicillium expansum]
PEX2_049640	4.72747	Nucleotide-binding, alpha-beta plait [Penicillium expansum] KGO55476.1 Nucleotide-binding, alpha-beta plait [Penicillium expansum]
PEX2_000860	4.7273	Tryptophan synthase beta subunit-like PLP-dependent enzymes superfamily [Penicillium expansum] KGO43363.1 Tryptophan synthase beta subunit-like PLP-dependent enzymes superfamily [Penicillium expansum] KGO57411.1 Tryptophan synthase beta subunit-like PLP-dependent enzymes superfamily [Penicillium expansum] KGO70168.1 Tryptophan synthase beta subunit-like PLP-dependent enzymes superfamily [Penicill…
PEX2_036950	4.72699	Alcohol dehydrogenase, iron-type [Penicillium expansum] KGO41250.1 Alcohol dehydrogenase, iron-type [Penicillium expansum] KGO44155.1 Alcohol dehydrogenase, iron-type [Penicillium expansum] KGO50524.1 Alcohol dehydrogenase, iron-type [Penicillium expansum]
PEX2_063450	4.72643	hypothetical protein PEX2_063450 [Penicillium expansum] KGO47815.1 hypothetical protein PEXP_070330 [Penicillium expansum] KGO50707.1 hypothetical protein PEX2_063450 [Penicillium expansum] KGO58003.1 hypothetical protein PEX1_049620 [Penicillium expansum]
PEX2_076680	4.7261	hypothetical protein PEX2_076680 [Penicillium expansum] KGO56840.1 hypothetical protein PEX2_076680 [Penicillium expansum]
PEX2_076780	4.72566	hypothetical protein PEX2_076780 [Penicillium expansum] KGO56850.1 hypothetical protein PEX2_076780 [Penicillium expansum]
PEX2_067300	4.72411	hypothetical protein PEX2_067300 [Penicillium expansum] KGO46239.1 hypothetical protein PEXP_098510 [Penicillium expansum] KGO58220.1 hypothetical protein PEX2_067300 [Penicillium expansum]
PEX2_006390	4.72314	hypothetical protein PEX2_006390 [Penicillium expansum] KGO41675.1 hypothetical protein PEXP_088990 [Penicillium expansum] KGO55994.1 hypothetical protein PEX2_006390 [Penicillium expansum] KGO56069.1 hypothetical protein PEX1_095000 [Penicillium expansum]
PEX2_003630	4.71995	Glycoside hydrolase, family 2, N-terminal [Penicillium expansum] KGO57009.1 Glycoside hydrolase, family 2, N-terminal [Penicillium expansum]
PEX2_024890	4.71941	hypothetical protein PEX2_024890 [Penicillium expansum] KGO54010.1 hypothetical protein PEX2_024890 [Penicillium expansum]
PEX2_089920	4.71407	MaoC-like dehydratase [Penicillium expansum] KGO44933.1 MaoC-like dehydratase [Penicillium expansum] KGO54930.1 MaoC-like dehydratase [Penicillium expansum] KGO70474.1 MaoC-like dehydratase [Penicillium expansum]
PEX2_105820	4.7109	hypothetical protein PEX2_105820 [Penicillium expansum] KGO49948.1 hypothetical protein PEX2_105820 [Penicillium expansum] KGO73535.1 hypothetical protein PEX1_075040 [Penicillium expansum]
PEX2_062520	4.71086	Acyl-CoA N-acyltransferase [Penicillium expansum] KGO53641.1 Acyl-CoA N-acyltransferase [Penicillium expansum] KGO61378.1 Acyl-CoA N-acyltransferase [Penicillium expansum]
PEX2_034380	4.71037	hypothetical protein PEX2_034380 [Penicillium expansum] KGO45039.1 hypothetical protein PEXP_090690 [Penicillium expansum] KGO60260.1 hypothetical protein PEX2_034380 [Penicillium expansum] KGO67407.1 hypothetical protein PEX1_024680 [Penicillium expansum]
PEX2_068990	4.70948	Tryptophan synthase beta subunit-like PLP-dependent enzymes superfamily [Penicillium expansum] KGO42475.1 Tryptophan synthase beta subunit-like PLP-dependent enzymes superfamily [Penicillium expansum] KGO58389.1 Tryptophan synthase beta subunit-like PLP-dependent enzymes superfamily [Penicillium expansum] KGO66900.1 Tryptophan synthase beta subunit-like PLP-dependent enzymes superfamily [Penicill…
PEX2_006160	4.70593	Short-chain dehydrogenase/reductase SDR [Penicillium expansum] KGO38129.1 Short-chain dehydrogenase/reductase SDR [Penicillium expansum] KGO41652.1 Short-chain dehydrogenase/reductase SDR [Penicillium expansum] KGO55971.1 Short-chain dehydrogenase/reductase SDR [Penicillium expansum]
PEX2_079890	4.70481	hypothetical protein PEX2_079890 [Penicillium expansum] KGO42340.1 hypothetical protein PEXP_052920 [Penicillium expansum] KGO56382.1 hypothetical protein PEX2_079890 [Penicillium expansum] KGO63238.1 hypothetical protein PEX1_068800 [Penicillium expansum]
PEX2_006220	4.69953	hypothetical protein PEX2_006220 [Penicillium expansum] KGO38135.1 hypothetical protein PEX1_073200 [Penicillium expansum] KGO41658.1 hypothetical protein PEXP_088820 [Penicillium expansum] KGO55977.1 hypothetical protein PEX2_006220 [Penicillium expansum]
PEX2_001580	4.69851	GDP dissociation inhibitor [Penicillium expansum] KGO48701.1 GDP dissociation inhibitor [Penicillium expansum] KGO56030.1 GDP dissociation inhibitor [Penicillium expansum] KGO57184.1 GDP dissociation inhibitor [Penicillium expansum]
PEX2_022000	4.69509	Alanine racemase, N-terminal [Penicillium expansum] KGO57757.1 Alanine racemase, N-terminal [Penicillium expansum]
PEX2_005800	4.68634	Glycoside hydrolase, family 47 [Penicillium expansum] KGO39410.1 Glycoside hydrolase, family 47 [Penicillium expansum] KGO47409.1 Glycoside hydrolase, family 47 [Penicillium expansum] KGO55858.1 Glycoside hydrolase, family 47 [Penicillium expansum]
PEX2_006950	4.68548	hypothetical protein PEX2_006950 [Penicillium expansum] KGO47465.1 hypothetical protein PEXP_013680 [Penicillium expansum] KGO51619.1 hypothetical protein PEX2_006950 [Penicillium expansum] KGO68717.1 hypothetical protein PEX1_033980 [Penicillium expansum]
PEX2_019350	4.68286	hypothetical protein PEX2_019350 [Penicillium expansum] KGO37342.1 hypothetical protein PEXP_003500 [Penicillium expansum] KGO57491.1 hypothetical protein PEX2_019350 [Penicillium expansum] KGO65193.1 hypothetical protein PEX1_097870 [Penicillium expansum]
PEX2_069460	4.68125	Carboxylesterase, type B [Penicillium expansum] KGO42522.1 Carboxylesterase, type B [Penicillium expansum] KGO58436.1 Carboxylesterase, type B [Penicillium expansum] KGO67879.1 Carboxylesterase, type B [Penicillium expansum]
PEX2_025800	4.68073	hypothetical protein PEX2_025800 [Penicillium expansum] KGO38353.1 hypothetical protein PEXP_100910 [Penicillium expansum] KGO54042.1 hypothetical protein PEX2_025800 [Penicillium expansum] KGO63403.1 hypothetical protein PEX1_068910 [Penicillium expansum]
PEX2_037480	4.67837	H2A_EMENI Histone H2A [Aspergillus nidulans FGSC A4] XP_002563382.1 Pc20g08590 [Penicillium rubens Wisconsin 54-1255] XP_014538909.1 Histone H2A [Penicillium digitatum Pd1] XP_016593784.1 Histone-fold [Penicillium expansum] XP_022489680.1 hypothetical protein PENARI_c006G12387 [Penicillium arizonense] XP_026606736.1 Histone H2A [Aspergillus mulundensis] P08844.2 RecName: Full=Histone H2A AAA33309…
PEX2_092940	4.67468	hypothetical protein PEX2_092940 [Penicillium expansum] KGO40994.1 hypothetical protein PEXP_083570 [Penicillium expansum] KGO47133.1 hypothetical protein PEX1_027850 [Penicillium expansum] KGO58939.1 hypothetical protein PEX2_092940 [Penicillium expansum]
PEX2_087840	4.67335	Histidine phosphatase superfamily, clade-2 [Penicillium expansum] KGO35926.1 Histidine phosphatase superfamily, clade-2 [Penicillium expansum] KGO60602.1 Histidine phosphatase superfamily, clade-2 [Penicillium expansum]
PEX2_053200	4.67331	hypothetical protein PEX2_053200 [Penicillium expansum] KGO59742.1 hypothetical protein PEX2_053200 [Penicillium expansum]
PEX2_087060	4.67057	Transcription factor, fungi [Penicillium expansum] KGO50768.1 Transcription factor, fungi [Penicillium expansum] KGO60524.1 Transcription factor, fungi [Penicillium expansum]
PEX2_104730	4.66921	Inosine/uridine-preferring nucleoside hydrolase [Penicillium expansum] KGO37809.1 Inosine/uridine-preferring nucleoside hydrolase [Penicillium expansum] KGO49840.1 Inosine/uridine-preferring nucleoside hydrolase [Penicillium expansum]
PEX2_077340	4.66864	hypothetical protein PEX2_077340 [Penicillium expansum] KGO42085.1 hypothetical protein PEXP_050350 [Penicillium expansum] KGO56127.1 hypothetical protein PEX2_077340 [Penicillium expansum] KGO58062.1 hypothetical protein PEX1_049320 [Penicillium expansum]
PEX2_105780	4.66742	protein of unknown function DUF1771 [Penicillium expansum] KGO37705.1 protein of unknown function DUF1771 [Penicillium expansum] KGO49944.1 protein of unknown function DUF1771 [Penicillium expansum] KGO73531.1 protein of unknown function DUF1771 [Penicillium expansum]
PEX2_008460	4.66195	Glycosyl transferase, family 2 [Penicillium expansum] KGO37054.1 Glycosyl transferase, family 2 [Penicillium expansum] KGO51279.1 Glycosyl transferase, family 2 [Penicillium expansum] KGO73623.1 Glycosyl transferase, family 2 [Penicillium expansum]
PEX2_068950	4.65301	Crotonase, core [Penicillium expansum] KGO42471.1 Crotonase, core [Penicillium expansum] KGO58385.1 Crotonase, core [Penicillium expansum] KGO66896.1 Crotonase, core [Penicillium expansum]
PEX2_033700	4.65151	Histone-fold [Penicillium expansum] KGO60381.1 Histone-fold [Penicillium expansum]
PEX2_096430	4.64634	hypothetical protein PEX2_096430 [Penicillium expansum] KGO38554.1 hypothetical protein PEX1_106480 [Penicillium expansum] KGO44169.1 hypothetical protein PEXP_056610 [Penicillium expansum] KGO51098.1 hypothetical protein PEX2_096430 [Penicillium expansum]
PEX2_045290	4.64512	Hydantoinaseoxoprolinase, N-terminal [Penicillium expansum] KGO62747.1 Hydantoinaseoxoprolinase, N-terminal [Penicillium expansum]
PEX2_003110	4.64262	Annexin, type fungal XIV [Penicillium expansum] KGO42836.1 Annexin, type fungal XIV [Penicillium expansum] KGO56957.1 Annexin, type fungal XIV [Penicillium expansum] KGO65754.1 Annexin, type fungal XIV [Penicillium expansum]
PEX2_020160	4.64124	hypothetical protein PEX2_020160 [Penicillium expansum] KGO57572.1 hypothetical protein PEX2_020160 [Penicillium expansum]
PEX2_025480	4.63972	CAS/CSE, C-terminal [Penicillium expansum] KGO49215.1 CAS/CSE, C-terminal [Penicillium expansum] KGO54146.1 CAS/CSE, C-terminal [Penicillium expansum] KGO61576.1 CAS/CSE, C-terminal [Penicillium expansum]
PEX2_104070	4.63964	Cation efflux protein [Penicillium expansum] KGO37875.1 Cation efflux protein [Penicillium expansum] KGO49774.1 Cation efflux protein [Penicillium expansum] KGO65348.1 Cation efflux protein [Penicillium expansum]
PEX2_032190	4.63921	Band 7 protein [Penicillium expansum] KGO54442.1 Band 7 protein [Penicillium expansum]
PEX2_044400	4.63838	Major facilitator superfamily domain, general substrate transporter [Penicillium expansum] KGO42439.1 Major facilitator superfamily domain, general substrate transporter [Penicillium expansum] KGO47312.1 Major facilitator superfamily domain, general substrate transporter [Penicillium expansum] KGO62917.1 Major facilitator superfamily domain, general substrate transporter [Penicillium expansum]
PEX2_042090	4.63564	putative sodium bile acid cotransporter [Penicillium expansum] KGO45323.1 putative sodium bile acid cotransporter [Penicillium expansum] KGO63195.1 putative sodium bile acid cotransporter [Penicillium expansum]
PEX2_055280	4.63272	Pyruvate/Phosphoenolpyruvate kinase [Penicillium expansum] KGO40463.1 Pyruvate/Phosphoenolpyruvate kinase [Penicillium expansum] KGO59687.1 Pyruvate/Phosphoenolpyruvate kinase [Penicillium expansum] KGO66357.1 Pyruvate/Phosphoenolpyruvate kinase [Penicillium expansum]
PEX2_107730	4.63234	NAD-dependent epimerase/dehydratase [Penicillium expansum] KGO41756.1 NAD-dependent epimerase/dehydratase [Penicillium expansum] KGO52114.1 NAD-dependent epimerase/dehydratase [Penicillium expansum] KGO72563.1 NAD-dependent epimerase/dehydratase [Penicillium expansum]
PEX2_043160	4.63085	putative cyclase [Penicillium expansum] KGO43903.1 putative cyclase [Penicillium expansum] KGO63015.1 putative cyclase [Penicillium expansum] KGO67245.1 putative cyclase [Penicillium expansum]
PEX2_057350	4.63011	hypothetical protein PEX2_057350 [Penicillium expansum] KGO40144.1 hypothetical protein PEXP_035280 [Penicillium expansum] KGO44683.1 hypothetical protein PEX1_017230 [Penicillium expansum] KGO53092.1 hypothetical protein PEX2_057350 [Penicillium expansum]
PEX2_024350	4.6262	ATPase, P-type, K/Mg/Cd/Cu/Zn/Na/Ca/Na/H-transporter [Penicillium expansum] KGO39059.1 ATPase, P-type, K/Mg/Cd/Cu/Zn/Na/Ca/Na/H-transporter [Penicillium expansum] KGO51866.1 ATPase, P-type, K/Mg/Cd/Cu/Zn/Na/Ca/Na/H-transporter [Penicillium expansum] KGO53956.1 ATPase, P-type, K/Mg/Cd/Cu/Zn/Na/Ca/Na/H-transporter [Penicillium expansum]
PEX2_002870	4.62588	Protein of unknown function DUF3292 [Penicillium expansum] KGO56933.1 Protein of unknown function DUF3292 [Penicillium expansum]
PEX2_000440	4.62508	hypothetical protein PEX2_000440 [Penicillium expansum] KGO43405.1 hypothetical protein PEXP_096960 [Penicillium expansum] KGO57369.1 hypothetical protein PEX2_000440 [Penicillium expansum] KGO71556.1 hypothetical protein PEX1_015840 [Penicillium expansum]
PEX2_095010	4.62485	NAD-dependent epimerase/dehydratase [Penicillium expansum] KGO51035.1 NAD-dependent epimerase/dehydratase [Penicillium expansum]
PEX2_051220	4.62328	Complex 1 LYR protein [Penicillium expansum] KGO39102.1 Complex 1 LYR protein [Penicillium expansum] KGO40551.1 Complex 1 LYR protein [Penicillium expansum] KGO49424.1 Complex 1 LYR protein [Penicillium expansum]
PEX2_090030	4.62223	Telomere length regulation/capping, TEN1 [Penicillium expansum] KGO44943.1 Telomere length regulation/capping, TEN1 [Penicillium expansum] KGO54941.1 Telomere length regulation/capping, TEN1 [Penicillium expansum] KGO64817.1 Telomere length regulation/capping, TEN1 [Penicillium expansum]
PEX2_010890	4.61708	Taurine catabolism dioxygenase TauD/TfdA [Penicillium expansum] KGO42043.1 Taurine catabolism dioxygenase TauD/TfdA [Penicillium expansum] KGO63288.1 Taurine catabolism dioxygenase TauD/TfdA [Penicillium expansum] KGO67424.1 Taurine catabolism dioxygenase TauD/TfdA [Penicillium expansum]
PEX2_106210	4.61645	hypothetical protein PEX2_106210 [Penicillium expansum] KGO40279.1 hypothetical protein PEXP_030940 [Penicillium expansum] KGO49599.1 hypothetical protein PEX2_106210 [Penicillium expansum] KGO69927.1 hypothetical protein PEX1_080900 [Penicillium expansum]
PEX2_030080	4.61565	hypothetical protein PEX2_030080 [Penicillium expansum] KGO39296.1 hypothetical protein PEXP_043770 [Penicillium expansum] KGO47202.1 hypothetical protein PEX1_028040 [Penicillium expansum] KGO55190.1 hypothetical protein PEX2_030080 [Penicillium expansum]
PEX2_099940	4.61511	Protein of unknown function DUF1772 [Penicillium expansum] KGO43955.1 Protein of unknown function DUF1772 [Penicillium expansum] KGO44448.1 Protein of unknown function DUF1772 [Penicillium expansum] KGO60978.1 Protein of unknown function DUF1772 [Penicillium expansum]
PEX2_026520	4.61503	hypothetical protein PEX2_026520 [Penicillium expansum] KGO42576.1 hypothetical protein PEXP_024470 [Penicillium expansum] KGO50329.1 hypothetical protein PEX2_026520 [Penicillium expansum] KGO64282.1 hypothetical protein PEX1_045660 [Penicillium expansum]
PEX2_053160	4.60876	Armadillo-like helical [Penicillium expansum] KGO59738.1 Armadillo-like helical [Penicillium expansum]
PEX2_043540	4.60716	Copper amine oxidase, N2-terminal [Penicillium expansum] KGO45670.1 Copper amine oxidase, N2-terminal [Penicillium expansum] KGO52037.1 Copper amine oxidase, N2-terminal [Penicillium expansum] KGO62831.1 Copper amine oxidase, N2-terminal [Penicillium expansum]
PEX2_016830	4.60476	putative NPL4, zinc-binding [Penicillium expansum] KGO38521.1 putative NPL4, zinc-binding [Penicillium expansum] KGO61777.1 putative NPL4, zinc-binding [Penicillium expansum]
PEX2_044350	4.60087	Cytochrome P450 [Penicillium expansum] KGO62912.1 Cytochrome P450 [Penicillium expansum]
PEX2_051720	4.60032	hypothetical protein PEX2_051720 [Penicillium expansum] KGO39152.1 hypothetical protein PEXP_046260 [Penicillium expansum] KGO44022.1 hypothetical protein PEX1_026450 [Penicillium expansum] KGO49474.1 hypothetical protein PEX2_051720 [Penicillium expansum]
PEX2_003930	4.59765	Transcription factor, fungi [Penicillium expansum] KGO42918.1 Transcription factor, fungi [Penicillium expansum] KGO57039.1 Transcription factor, fungi [Penicillium expansum]
PEX2_055460	4.59654	Major facilitator superfamily domain, general substrate transporter [Penicillium expansum] A0A0A2K5R6.1 RecName: Full=MFS-type transporter cnsL; AltName: Full=Communesin biosynthesis cluster protein L KGO59705.1 Major facilitator superfamily domain, general substrate transporter [Penicillium expansum]
PEX2_096260	4.59559	NAD-dependent epimerase/dehydratase [Penicillium expansum] KGO44186.1 NAD-dependent epimerase/dehydratase [Penicillium expansum] KGO51081.1 NAD-dependent epimerase/dehydratase [Penicillium expansum] KGO55671.1 NAD-dependent epimerase/dehydratase [Penicillium expansum]
PEX2_092590	4.59472	Proteasome subunit alpha type [Penicillium digitatum Pd1] XP_016600245.1 Proteasome A-type subunit [Penicillium expansum] EKV16437.1 Proteasome subunit alpha type [Penicillium digitatum Pd1] EKV18684.1 Proteasome subunit alpha type [Penicillium digitatum PHI26] KGO41029.1 Proteasome A-type subunit [Penicillium expansum] KGO58904.1 Proteasome A-type subunit [Penicillium expansum] KGO67025.1 Protea…
PEX2_050550	4.594	Winged helix-turn-helix transcription repressor DNA-binding [Penicillium expansum] KGO45185.1 Winged helix-turn-helix transcription repressor DNA-binding [Penicillium expansum] KGO48497.1 Winged helix-turn-helix transcription repressor DNA-binding [Penicillium expansum] KGO55567.1 Winged helix-turn-helix transcription repressor DNA-binding [Penicillium expansum]
PEX2_063610	4.59291	hypothetical protein PEX2_063610 [Penicillium expansum] KGO50723.1 hypothetical protein PEX2_063610 [Penicillium expansum]
PEX2_007970	4.58859	Peptidase M20 [Penicillium expansum] KGO44951.1 Peptidase M20 [Penicillium expansum] KGO51680.1 Peptidase M20 [Penicillium expansum]
PEX2_106710	4.58831	Protein of unknown function DUF3468 [Penicillium expansum] KGO41858.1 Protein of unknown function DUF3468 [Penicillium expansum] KGO50948.1 Protein of unknown function DUF3468 [Penicillium expansum] KGO51146.1 Protein of unknown function DUF3468 [Penicillium expansum]
PEX2_073340	4.58095	Clathrin adaptor, mu subunit, C-terminal [Penicillium expansum] KGO36057.1 Clathrin adaptor, mu subunit, C-terminal [Penicillium expansum] KGO59379.1 Clathrin adaptor, mu subunit, C-terminal [Penicillium expansum] KGO59423.1 Clathrin adaptor, mu subunit, C-terminal [Penicillium expansum]
PEX2_066820	4.58023	hypothetical protein PEX2_066820 [Penicillium expansum] KGO58172.1 hypothetical protein PEX2_066820 [Penicillium expansum]
PEX2_086610	4.57745	mRNA decapping protein 2, Box A [Penicillium expansum] KGO47952.1 mRNA decapping protein 2, Box A [Penicillium expansum] KGO60479.1 mRNA decapping protein 2, Box A [Penicillium expansum] KGO71342.1 mRNA decapping protein 2, Box A [Penicillium expansum]
PEX2_039050	4.57547	Amidase [Penicillium expansum] KGO38674.1 Amidase [Penicillium expansum] KGO54201.1 Amidase [Penicillium expansum]
PEX2_069480	4.57376	Appr-1-p processing [Penicillium expansum] KGO42524.1 Appr-1-p processing [Penicillium expansum] KGO58438.1 Appr-1-p processing [Penicillium expansum] KGO65906.1 Appr-1-p processing [Penicillium expansum]
PEX2_007840	4.57186	hypothetical protein PEX2_007840 [Penicillium expansum] KGO51667.1 hypothetical protein PEX2_007840 [Penicillium expansum]
PEX2_016220	4.56424	hypothetical protein PEX2_016220 [Penicillium expansum] KGO40848.1 hypothetical protein PEXP_086530 [Penicillium expansum] KGO61717.1 hypothetical protein PEX2_016220 [Penicillium expansum]
PEX2_028610	4.56385	hypothetical protein PEX2_028610 [Penicillium expansum] KGO46541.1 hypothetical protein PEXP_067100 [Penicillium expansum] KGO50296.1 hypothetical protein PEX2_028610 [Penicillium expansum] KGO71497.1 hypothetical protein PEX1_042490 [Penicillium expansum]
PEX2_044970	4.55916	hypothetical protein PEX2_044970 [Penicillium expansum] KGO47371.1 hypothetical protein PEXP_081700 [Penicillium expansum] KGO62974.1 hypothetical protein PEX2_044970 [Penicillium expansum]
PEX2_028550	4.55742	protein of unknown function DUF4211 [Penicillium expansum] KGO50290.1 protein of unknown function DUF4211 [Penicillium expansum]
PEX2_109890	4.55389	Transcription factor, fungi [Penicillium expansum] KGO43167.1 Transcription factor, fungi [Penicillium expansum] KGO52347.1 Transcription factor, fungi [Penicillium expansum] KGO72604.1 Transcription factor, fungi [Penicillium expansum]
PEX2_107930	4.54837	Transcription factor, fungi [Penicillium expansum] KGO52134.1 Transcription factor, fungi [Penicillium expansum]
PEX2_095440	4.54698	hypothetical protein PEX2_095440 [Penicillium expansum] KGO38895.1 hypothetical protein PEX1_093660 [Penicillium expansum] KGO47460.1 hypothetical protein PEXP_013090 [Penicillium expansum] KGO50887.1 hypothetical protein PEX2_095440 [Penicillium expansum]
PEX2_051890	4.54641	Major facilitator superfamily domain, general substrate transporter [Penicillium expansum] KGO39169.1 Major facilitator superfamily domain, general substrate transporter [Penicillium expansum] KGO49491.1 Major facilitator superfamily domain, general substrate transporter [Penicillium expansum] KGO53691.1 Major facilitator superfamily domain, general substrate transporter [Penicillium expansum]
PEX2_011300	4.54503	HCCA isomerase/glutathione S-transferase kappa [Penicillium expansum] KGO37627.1 HCCA isomerase/glutathione S-transferase kappa [Penicillium expansum] KGO38914.1 HCCA isomerase/glutathione S-transferase kappa [Penicillium expansum] KGO63329.1 HCCA isomerase/glutathione S-transferase kappa [Penicillium expansum]
PEX2_020710	4.54503	Oxoglutarate/iron-dependent dioxygenase [Penicillium expansum] KGO57629.1 Oxoglutarate/iron-dependent dioxygenase [Penicillium expansum]
PEX2_109490	4.53843	hypothetical protein PEX2_109490 [Penicillium expansum] KGO43244.1 hypothetical protein PEXP_028740 [Penicillium expansum] KGO52300.1 hypothetical protein PEX2_109490 [Penicillium expansum] KGO56504.1 hypothetical protein PEX1_095500 [Penicillium expansum] KGO67096.1 hypothetical protein PITC_020020 [Penicillium italicum] CRL26980.1 Mitochondrial inner membrane translocase complex, Tim8/9/10/13-z…
PEX2_002270	4.53524	Pep3/Vps18/deep orange [Penicillium expansum] KGO45516.1 Pep3/Vps18/deep orange [Penicillium expansum] KGO56101.1 Pep3/Vps18/deep orange [Penicillium expansum] KGO57253.1 Pep3/Vps18/deep orange [Penicillium expansum]
PEX2_018720	4.53349	hypothetical protein PEX2_018720 [Penicillium expansum] KGO41515.1 hypothetical protein PEXP_105890 [Penicillium expansum] KGO47491.1 hypothetical protein PEX1_040160 [Penicillium expansum] KGO62465.1 hypothetical protein PEX2_018720 [Penicillium expansum]
PEX2_096010	4.53188	Aldolase-type TIM barrel [Penicillium expansum] KGO44211.1 Aldolase-type TIM barrel [Penicillium expansum] KGO49391.1 Aldolase-type TIM barrel [Penicillium expansum] KGO51056.1 Aldolase-type TIM barrel [Penicillium expansum]
PEX2_056250	4.53032	Kinetochore Spc7 [Penicillium expansum] KGO50147.1 Kinetochore Spc7 [Penicillium expansum]
PEX2_040820	4.5295	Allophanate hydrolase subunit 2 [Penicillium expansum] KGO57952.1 Allophanate hydrolase subunit 2 [Penicillium expansum] KGO70704.1 Allophanate hydrolase subunit 2 [Penicillium expansum]
PEX2_005600	4.52918	Amidase [Penicillium expansum] KGO39430.1 Amidase [Penicillium expansum] KGO55838.1 Amidase [Penicillium expansum] KGO59441.1 Amidase [Penicillium expansum]
PEX2_076180	4.52789	Telomere-length maintenance and DNA damage repair [Penicillium expansum] KGO56665.1 Telomere-length maintenance and DNA damage repair [Penicillium expansum]
PEX2_009280	4.52622	Peptidase aspartic, catalytic [Penicillium expansum] KGO36587.1 Peptidase aspartic, catalytic [Penicillium expansum] KGO36974.1 Peptidase aspartic, catalytic [Penicillium expansum] KGO51361.1 Peptidase aspartic, catalytic [Penicillium expansum]
PEX2_075030	4.5252	Pyridoxal phosphate-dependent transferase, major region, subdomain 2 [Penicillium expansum] KGO38572.1 Pyridoxal phosphate-dependent transferase, major region, subdomain 2 [Penicillium expansum] KGO40978.1 Pyridoxal phosphate-dependent transferase, major region, subdomain 2 [Penicillium expansum] KGO59523.1 Pyridoxal phosphate-dependent transferase, major region, subdomain 2 [Penicillium expansum]
PEX2_107060	4.52443	Beta-lactamase-like protein [Penicillium expansum] KGO41824.1 Beta-lactamase-like protein [Penicillium expansum] KGO51181.1 Beta-lactamase-like protein [Penicillium expansum] KGO73662.1 Beta-lactamase-like protein [Penicillium expansum]
PEX2_107320	4.52164	Regulator of G protein signaling superfamily [Penicillium expansum] KGO41797.1 Regulator of G protein signaling superfamily [Penicillium expansum] KGO52073.1 Regulator of G protein signaling superfamily [Penicillium expansum] KGO68147.1 Regulator of G protein signaling superfamily [Penicillium expansum]
PEX2_022530	4.51922	Malate synthase A [Penicillium expansum] KGO48763.1 Malate synthase A [Penicillium expansum] KGO49112.1 Malate synthase A [Penicillium expansum] KGO57810.1 Malate synthase A [Penicillium expansum]
PEX2_096330	4.51685	hypothetical protein PEX2_096330 [Penicillium expansum] KGO40843.1 hypothetical protein PEX1_032440 [Penicillium expansum] KGO44179.1 hypothetical protein PEXP_056710 [Penicillium expansum] KGO51088.1 hypothetical protein PEX2_096330 [Penicillium expansum]
PEX2_093210	4.51219	Urease accessory protein UreG [Penicillium expansum] KGO46968.1 Urease accessory protein UreG [Penicillium expansum] KGO58966.1 Urease accessory protein UreG [Penicillium expansum] KGO73129.1 Urease accessory protein UreG [Penicillium expansum]
PEX2_003030	4.51085	Acyl-CoA N-acyltransferase [Penicillium expansum] KGO42828.1 Acyl-CoA N-acyltransferase [Penicillium expansum] KGO56949.1 Acyl-CoA N-acyltransferase [Penicillium expansum] KGO64382.1 Acyl-CoA N-acyltransferase [Penicillium expansum]
PEX2_065400	4.51064	hypothetical protein PEX2_065400 [Penicillium expansum] KGO51820.1 hypothetical protein PEX2_065400 [Penicillium expansum]
PEX2_043850	4.51009	AMP-dependent synthetase/ligase [Penicillium expansum] KGO62862.1 AMP-dependent synthetase/ligase [Penicillium expansum]
PEX2_081940	4.50823	Dimeric alpha-beta barrel [Penicillium expansum] KGO36338.1 Dimeric alpha-beta barrel [Penicillium expansum] KGO47424.1 Dimeric alpha-beta barrel [Penicillium expansum] KGO52547.1 Dimeric alpha-beta barrel [Penicillium expansum]
PEX2_057380	4.50781	3-oxo-5-alpha-steroid 4-dehydrogenase, C-terminal [Penicillium expansum] KGO40141.1 3-oxo-5-alpha-steroid 4-dehydrogenase, C-terminal [Penicillium expansum] KGO44686.1 3-oxo-5-alpha-steroid 4-dehydrogenase, C-terminal [Penicillium expansum] KGO53095.1 3-oxo-5-alpha-steroid 4-dehydrogenase, C-terminal [Penicillium expansum]
PEX2_107560	4.50639	Monooxygenase, FAD-binding [Penicillium expansum] KGO52097.1 Monooxygenase, FAD-binding [Penicillium expansum]
PEX2_021880	4.50328	Concanavalin A-like lectin/glucanase, subgroup [Penicillium expansum] KGO49047.1 Concanavalin A-like lectin/glucanase, subgroup [Penicillium expansum] KGO57745.1 Concanavalin A-like lectin/glucanase, subgroup [Penicillium expansum] KGO62783.1 Concanavalin A-like lectin/glucanase, subgroup [Penicillium expansum]
PEX2_009260	4.50162	hypothetical protein PEX2_009260 [Penicillium expansum] KGO36589.1 hypothetical protein PEX1_044140 [Penicillium expansum] KGO36976.1 hypothetical protein PEXP_007760 [Penicillium expansum] KGO51359.1 hypothetical protein PEX2_009260 [Penicillium expansum]
PEX2_074190	4.50148	Malate dehydrogenase, type 1 [Penicillium expansum] KGO37582.1 Malate dehydrogenase, type 1 [Penicillium expansum] KGO59235.1 Malate dehydrogenase, type 1 [Penicillium expansum] KGO70341.1 Malate dehydrogenase, type 1 [Penicillium expansum]
PEX2_078230	4.50022	hypothetical protein PEX2_078230 [Penicillium expansum] KGO42174.1 hypothetical protein PEXP_051240 [Penicillium expansum] KGO56216.1 hypothetical protein PEX2_078230 [Penicillium expansum] KGO65208.1 hypothetical protein PEX1_098070 [Penicillium expansum]
PEX2_042810	4.4987	Vacuolar protein sorting-associated, VPS28 [Penicillium expansum] KGO40608.1 Vacuolar protein sorting-associated, VPS28 [Penicillium expansum] KGO48885.1 Vacuolar protein sorting-associated, VPS28 [Penicillium expansum] KGO63081.1 Vacuolar protein sorting-associated, VPS28 [Penicillium expansum]
PEX2_078030	4.49521	Prefoldin, subunit 3 [Penicillium expansum] KGO42154.1 Prefoldin, subunit 3 [Penicillium expansum] KGO56196.1 Prefoldin, subunit 3 [Penicillium expansum] KGO71627.1 Prefoldin, subunit 3 [Penicillium expansum]
PEX2_063110	4.49471	Protein of unknown function DUF1479 [Penicillium expansum] KGO45447.1 Protein of unknown function DUF1479 [Penicillium expansum] KGO50646.1 Protein of unknown function DUF1479 [Penicillium expansum] KGO70245.1 Protein of unknown function DUF1479 [Penicillium expansum]
PEX2_065570	4.49348	Transcription factor, fungi [Penicillium expansum] KGO58573.1 Transcription factor, fungi [Penicillium expansum]
PEX2_093370	4.49342	Steroid receptor RNA activator-protein/coat protein complex II, Sec31 [Penicillium expansum] KGO36478.1 Steroid receptor RNA activator-protein/coat protein complex II, Sec31 [Penicillium expansum] KGO46984.1 Steroid receptor RNA activator-protein/coat protein complex II, Sec31 [Penicillium expansum] KGO58982.1 Steroid receptor RNA activator-protein/coat protein complex II, Sec31 [Penicillium expa…
PEX2_058600	4.49102	Transcription factor, fungi [Penicillium expansum] KGO40020.1 Transcription factor, fungi [Penicillium expansum] KGO53216.1 Transcription factor, fungi [Penicillium expansum] KGO70649.1 Transcription factor, fungi [Penicillium expansum]
PEX2_082950	4.49013	Glutamate/phenylalanine/leucine/valine dehydrogenase, C-terminal [Penicillium expansum] KGO43552.1 Glutamate/phenylalanine/leucine/valine dehydrogenase, C-terminal [Penicillium expansum] KGO51512.1 Glutamate/phenylalanine/leucine/valine dehydrogenase, C-terminal [Penicillium expansum] KGO52648.1 Glutamate/phenylalanine/leucine/valine dehydrogenase, C-terminal [Penicillium expansum]
PEX2_036290	4.48897	Flavin amine oxidase [Penicillium expansum] KGO47226.1 Flavin amine oxidase [Penicillium expansum] KGO54456.1 Flavin amine oxidase [Penicillium expansum] KGO60017.1 Flavin amine oxidase [Penicillium expansum]
PEX2_107510	4.48817	Cystathionine beta-synthase, core [Penicillium expansum] KGO41778.1 Cystathionine beta-synthase, core [Penicillium expansum] KGO52092.1 Cystathionine beta-synthase, core [Penicillium expansum] KGO53332.1 Cystathionine beta-synthase, core [Penicillium expansum]
PEX2_051270	4.4876	Proteasome B-type subunit [Penicillium expansum] KGO39107.1 Proteasome B-type subunit [Penicillium expansum] KGO49429.1 Proteasome B-type subunit [Penicillium expansum] KGO65841.1 Proteasome B-type subunit [Penicillium expansum]
PEX2_098750	4.48697	Nucleotide-binding, alpha-beta plait [Penicillium expansum] KGO44528.1 Nucleotide-binding, alpha-beta plait [Penicillium expansum] KGO56796.1 Nucleotide-binding, alpha-beta plait [Penicillium expansum]
PEX2_101260	4.48481	Rho GTPase activation protein [Penicillium expansum] KGO36833.1 Rho GTPase activation protein [Penicillium expansum] KGO37660.1 Rho GTPase activation protein [Penicillium expansum] KGO60861.1 Rho GTPase activation protein [Penicillium expansum]
PEX2_110450	4.48449	Aminotransferase, class V/Cysteine desulfurase [Penicillium expansum] KGO43223.1 Aminotransferase, class V/Cysteine desulfurase [Penicillium expansum] KGO47965.1 Aminotransferase, class V/Cysteine desulfurase [Penicillium expansum] KGO52403.1 Aminotransferase, class V/Cysteine desulfurase [Penicillium expansum]
PEX2_061920	4.48449	Adenylate cyclase-associated CAP, N-terminal [Penicillium expansum] KGO46579.1 Adenylate cyclase-associated CAP, N-terminal [Penicillium expansum] KGO53584.1 Adenylate cyclase-associated CAP, N-terminal [Penicillium expansum] KGO65880.1 Adenylate cyclase-associated CAP, N-terminal [Penicillium expansum]
PEX2_070520	4.48424	Vacuolar protein sorting-associated protein 54 [Penicillium expansum] KGO54630.1 Vacuolar protein sorting-associated protein 54 [Penicillium expansum]
PEX2_014550	4.4834	hypothetical protein PEX2_014550 [Penicillium expansum] KGO41168.1 hypothetical protein PEXP_085310 [Penicillium expansum] KGO58706.1 hypothetical protein PEX1_101580 [Penicillium expansum] KGO61959.1 hypothetical protein PEX2_014550 [Penicillium expansum]
PEX2_006360	4.47834	hypothetical protein PEX2_006360 [Penicillium expansum] KGO41672.1 hypothetical protein PEXP_088960 [Penicillium expansum] KGO55991.1 hypothetical protein PEX2_006360 [Penicillium expansum] KGO56072.1 hypothetical protein PEX1_095030 [Penicillium expansum]
PEX2_054870	4.46968	Major facilitator superfamily domain, general substrate transporter [Penicillium expansum] KGO37497.1 Major facilitator superfamily domain, general substrate transporter [Penicillium expansum] KGO48182.1 Major facilitator superfamily domain, general substrate transporter [Penicillium expansum] KGO59909.1 Major facilitator superfamily domain, general substrate transporter [Penicillium expansum]
PEX2_075260	4.46904	Multi antimicrobial extrusion protein [Penicillium expansum] KGO59546.1 Multi antimicrobial extrusion protein [Penicillium expansum]
PEX2_043000	4.46865	protein of unknown function DUF2293 [Penicillium expansum] KGO40627.1 protein of unknown function DUF2293 [Penicillium expansum] KGO48904.1 protein of unknown function DUF2293 [Penicillium expansum] KGO63100.1 protein of unknown function DUF2293 [Penicillium expansum]
QM_newGene_37	4.46565	hypothetical protein PENVUL_c020G06152 [Penicillium vulpinum]
PEX2_014530	4.46493	Major facilitator superfamily domain, general substrate transporter [Penicillium expansum] KGO41170.1 Major facilitator superfamily domain, general substrate transporter [Penicillium expansum] KGO58704.1 Major facilitator superfamily domain, general substrate transporter [Penicillium expansum] KGO61957.1 Major facilitator superfamily domain, general substrate transporter [Penicillium expansum]
PEX2_079900	4.46394	Profilin/allergen [Penicillium expansum] KGO42341.1 Profilin/allergen [Penicillium expansum] KGO56383.1 Profilin/allergen [Penicillium expansum] KGO63239.1 Profilin/allergen [Penicillium expansum]
PEX2_066730	4.46216	hypothetical protein PEX2_066730 [Penicillium expansum] KGO58163.1 hypothetical protein PEX2_066730 [Penicillium expansum]
PEX2_023450	4.45961	UTP--glucose-1-phosphate uridylyltransferase [Penicillium expansum] KGO43140.1 UTP--glucose-1-phosphate uridylyltransferase [Penicillium expansum] KGO53817.1 UTP--glucose-1-phosphate uridylyltransferase [Penicillium expansum] KGO72815.1 UTP--glucose-1-phosphate uridylyltransferase [Penicillium expansum] KGO77089.1 UTP--glucose-1-phosphate uridylyltransferase [Penicillium italicum]
PEX2_054770	4.45701	hypothetical protein PEX2_054770 [Penicillium expansum] KGO48172.1 hypothetical protein PEXP_040110 [Penicillium expansum] KGO59899.1 hypothetical protein PEX2_054770 [Penicillium expansum] KGO71019.1 hypothetical protein PEX1_071810 [Penicillium expansum]
PEX2_007570	4.45606	hypothetical protein PEX2_007570 [Penicillium expansum] KGO38035.1 hypothetical protein PEXP_080510 [Penicillium expansum] KGO51552.1 hypothetical protein PEX2_007570 [Penicillium expansum] KGO66884.1 hypothetical protein PEX1_077980 [Penicillium expansum]
PEX2_005020	4.45201	Methionine synthase, vitamin-B12 independent [Penicillium expansum] KGO39488.1 Methionine synthase, vitamin-B12 independent [Penicillium expansum] KGO55742.1 Methionine synthase, vitamin-B12 independent [Penicillium expansum] KGO71848.1 Methionine synthase, vitamin-B12 independent [Penicillium expansum]
PEX2_041280	4.44982	Glycoside hydrolase family 3 [Penicillium expansum] KGO57998.1 Glycoside hydrolase family 3 [Penicillium expansum]
PEX2_102200	4.44698	Transcription factor, fungi [Penicillium expansum] KGO46044.1 Transcription factor, fungi [Penicillium expansum] KGO61146.1 Transcription factor, fungi [Penicillium expansum] KGO69046.1 Transcription factor, fungi [Penicillium expansum]
PEX2_048600	4.44604	Glycoside hydrolase, family 28 [Penicillium expansum] KGO43979.1 Glycoside hydrolase, family 28 [Penicillium expansum] KGO52472.1 Glycoside hydrolase, family 28 [Penicillium expansum] KGO65275.1 Glycoside hydrolase, family 28 [Penicillium expansum]
PEX2_069890	4.44373	Helicase, C-terminal [Penicillium expansum] KGO58488.1 Helicase, C-terminal [Penicillium expansum]
PEX2_013850	4.44144	Mg2+ transporter protein, CorA-like/Zinc transport protein ZntB [Penicillium expansum] KGO62076.1 Mg2+ transporter protein, CorA-like/Zinc transport protein ZntB [Penicillium expansum]
PEX2_092350	4.4346	Amino acid/polyamine transporter I [Penicillium expansum] KGO41053.1 Amino acid/polyamine transporter I [Penicillium expansum] KGO58880.1 Amino acid/polyamine transporter I [Penicillium expansum] KGO73614.1 Amino acid/polyamine transporter I [Penicillium expansum]
PEX2_108970	4.43333	hypothetical protein PEX2_108970 [Penicillium expansum] KGO52245.1 hypothetical protein PEX2_108970 [Penicillium expansum] KGO70223.1 hypothetical protein PEX1_033580 [Penicillium expansum]
PEX2_077920	4.42848	UDP-glucose:Glycoprotein Glucosyltransferase [Penicillium expansum] KGO42143.1 UDP-glucose:Glycoprotein Glucosyltransferase [Penicillium expansum] KGO56185.1 UDP-glucose:Glycoprotein Glucosyltransferase [Penicillium expansum]
PEX2_002670	4.42765	hypothetical protein PEX2_002670 [Penicillium expansum] KGO45476.1 hypothetical protein PEXP_061040 [Penicillium expansum] KGO57293.1 hypothetical protein PEX2_002670 [Penicillium expansum] KGO70839.1 hypothetical protein PEX1_046830 [Penicillium expansum]
PEX2_104570	4.42584	Glucose-methanol-choline oxidoreductase, C-terminal [Penicillium expansum] KGO37825.1 Glucose-methanol-choline oxidoreductase, C-terminal [Penicillium expansum] KGO47729.1 Glucose-methanol-choline oxidoreductase, C-terminal [Penicillium expansum] KGO49824.1 Glucose-methanol-choline oxidoreductase, C-terminal [Penicillium expansum]
PEX2_025620	4.4253	hypothetical protein PEX2_025620 [Penicillium expansum] KGO54024.1 hypothetical protein PEX2_025620 [Penicillium expansum]
QM_newGene_43	4.42321	hypothetical protein PENPOL_c007G10364 [Penicillium polonicum]
PEX2_025950	4.41999	hypothetical protein PEX2_025950 [Penicillium expansum] KGO38338.1 hypothetical protein PEXP_100760 [Penicillium expansum] KGO54057.1 hypothetical protein PEX2_025950 [Penicillium expansum] KGO63418.1 hypothetical protein PEX1_069060 [Penicillium expansum]
PEX2_043960	4.41985	Aldolase-type TIM barrel [Penicillium expansum] KGO43292.1 Aldolase-type TIM barrel [Penicillium expansum] KGO62873.1 Aldolase-type TIM barrel [Penicillium expansum]
PEX2_083380	4.41147	Scavenger mRNA decapping enzyme, N-terminal [Penicillium expansum] KGO43594.1 Scavenger mRNA decapping enzyme, N-terminal [Penicillium expansum] KGO52804.1 Scavenger mRNA decapping enzyme, N-terminal [Penicillium expansum] KGO70530.1 Scavenger mRNA decapping enzyme, N-terminal [Penicillium expansum]
PEX2_086110	4.40922	Taurine catabolism dioxygenase TauD/TfdA [Penicillium expansum] KGO37228.1 Taurine catabolism dioxygenase TauD/TfdA [Penicillium expansum] KGO61536.1 Taurine catabolism dioxygenase TauD/TfdA [Penicillium expansum] KGO71643.1 Taurine catabolism dioxygenase TauD/TfdA [Penicillium expansum]
PEX2_026760	4.40666	hypothetical protein PEX2_026760 [Penicillium expansum] KGO42600.1 hypothetical protein PEXP_024710 [Penicillium expansum] KGO50353.1 hypothetical protein PEX2_026760 [Penicillium expansum] KGO67311.1 hypothetical protein PEX1_035900 [Penicillium expansum]
PEX2_045690	4.40529	Endonuclease/exonuclease/phosphatase [Penicillium expansum] KGO39761.1 Endonuclease/exonuclease/phosphatase [Penicillium expansum] KGO62543.1 Endonuclease/exonuclease/phosphatase [Penicillium expansum]
PEX2_011820	4.39803	hypothetical protein PEX2_011820 [Penicillium expansum] KGO40695.1 hypothetical protein PEXP_071940 [Penicillium expansum] KGO63393.1 hypothetical protein PEX2_011820 [Penicillium expansum] KGO70790.1 hypothetical protein PEX1_027200 [Penicillium expansum]
PEX2_040540	4.3952	Short-chain dehydrogenase/reductase SDR [Penicillium expansum] KGO45806.1 Short-chain dehydrogenase/reductase SDR [Penicillium expansum] KGO54855.1 Short-chain dehydrogenase/reductase SDR [Penicillium expansum] KGO57903.1 Short-chain dehydrogenase/reductase SDR [Penicillium expansum]
PEX2_087210	4.39259	V-type ATPase subunit D [Penicillium expansum] KGO35863.1 V-type ATPase subunit D [Penicillium expansum] KGO60539.1 V-type ATPase subunit D [Penicillium expansum]
PEX2_092130	4.39214	hypothetical protein PEX2_092130 [Penicillium expansum] KGO58858.1 hypothetical protein PEX2_092130 [Penicillium expansum] KGO73593.1 hypothetical protein PEX1_074070 [Penicillium expansum]
PEX2_000990	4.39128	hypothetical protein PEX2_000990 [Penicillium expansum] KGO43350.1 hypothetical protein PEXP_096410 [Penicillium expansum] KGO57424.1 hypothetical protein PEX2_000990 [Penicillium expansum] KGO62128.1 hypothetical protein PEX1_066410 [Penicillium expansum]
PEX2_016610	4.38773	Protein of unknown function DUF4246 [Penicillium expansum] KGO38542.1 Protein of unknown function DUF4246 [Penicillium expansum] KGO61756.1 Protein of unknown function DUF4246 [Penicillium expansum]
PEX2_021100	4.3875	Riboflavin synthase-like beta-barrel [Penicillium expansum] KGO38383.1 Riboflavin synthase-like beta-barrel [Penicillium expansum] KGO46155.1 Riboflavin synthase-like beta-barrel [Penicillium expansum] KGO60452.1 Riboflavin synthase-like beta-barrel [Penicillium expansum]
PEX2_052870	4.38749	GPI ethanolamine phosphate transferase 1 [Penicillium expansum] KGO59976.1 GPI ethanolamine phosphate transferase 1 [Penicillium expansum]
PEX2_101410	4.38213	Kelch-type beta propeller [Penicillium expansum] KGO47609.1 Kelch-type beta propeller [Penicillium expansum] KGO60705.1 Kelch-type beta propeller [Penicillium expansum] KGO62791.1 Kelch-type beta propeller [Penicillium expansum]
PEX2_107370	4.37172	hypothetical protein PEX2_107370 [Penicillium expansum] KGO52078.1 hypothetical protein PEX2_107370 [Penicillium expansum]
PEX2_083530	4.36935	Mannosyltransferase 1, CMT1 [Penicillium expansum] KGO52819.1 Mannosyltransferase 1, CMT1 [Penicillium expansum] KGO72885.1 Mannosyltransferase 1, CMT1 [Penicillium expansum]
PEX2_016590	4.36799	Zinc finger, LIM-type [Penicillium expansum] KGO61754.1 Zinc finger, LIM-type [Penicillium expansum] KGO66151.1 Zinc finger, LIM-type [Penicillium expansum]
PEX2_100490	4.3671	Transcription factor, fungi [Penicillium expansum] KGO60784.1 Transcription factor, fungi [Penicillium expansum]
PEX2_046930	4.36639	hypothetical protein PEX2_046930 [Penicillium expansum] KGO39668.1 hypothetical protein PEXP_048440 [Penicillium expansum] KGO62667.1 hypothetical protein PEX2_046930 [Penicillium expansum] KGO73480.1 hypothetical protein PEX1_093030 [Penicillium expansum]
PEX2_011610	4.36077	Oligopeptide transporter OPT superfamily [Penicillium expansum] KGO59642.1 Oligopeptide transporter OPT superfamily [Penicillium expansum] KGO63372.1 Oligopeptide transporter OPT superfamily [Penicillium expansum]
PEX2_010020	4.35502	Protein of unknown function DUF3445 [Penicillium expansum] KGO36900.1 Protein of unknown function DUF3445 [Penicillium expansum] KGO51435.1 Protein of unknown function DUF3445 [Penicillium expansum] KGO63489.1 Protein of unknown function DUF3445 [Penicillium expansum]
PEX2_068420	4.35256	hypothetical protein PEX2_068420 [Penicillium expansum] KGO42759.1 hypothetical protein PEXP_022880 [Penicillium expansum] KGO58332.1 hypothetical protein PEX2_068420 [Penicillium expansum] KGO67287.1 hypothetical protein PEX1_035320 [Penicillium expansum]
PEX2_054560	4.35225	Transcription factor IIIC, putative zinc-finger [Penicillium expansum] KGO48126.1 Transcription factor IIIC, putative zinc-finger [Penicillium expansum] KGO59878.1 Transcription factor IIIC, putative zinc-finger [Penicillium expansum] KGO69320.1 Transcription factor IIIC, putative zinc-finger [Penicillium expansum]
PEX2_069380	4.34782	Phosphatidylserine decarboxylase-like protein [Penicillium expansum] KGO42514.1 Phosphatidylserine decarboxylase-like protein [Penicillium expansum] KGO56040.1 Phosphatidylserine decarboxylase-like protein [Penicillium expansum] KGO58428.1 Phosphatidylserine decarboxylase-like protein [Penicillium expansum]
PEX2_007130	4.3478	hypothetical protein PEX2_007130 [Penicillium expansum] KGO45159.1 hypothetical protein PEXP_091890 [Penicillium expansum] KGO51637.1 hypothetical protein PEX2_007130 [Penicillium expansum]
PEX2_036520	4.34152	hypothetical protein PEX2_036520 [Penicillium expansum] KGO41293.1 hypothetical protein PEXP_106730 [Penicillium expansum] KGO50481.1 hypothetical protein PEX2_036520 [Penicillium expansum] KGO50572.1 hypothetical protein PEX1_040590 [Penicillium expansum]
PEX2_053420	4.34093	Sec23/Sec24 beta-sandwich [Penicillium expansum] KGO48012.1 Sec23/Sec24 beta-sandwich [Penicillium expansum] KGO59245.1 Sec23/Sec24 beta-sandwich [Penicillium expansum] KGO59764.1 Sec23/Sec24 beta-sandwich [Penicillium expansum]
PEX2_080850	4.33607	Transcription factor, fungi [Penicillium expansum] KGO39834.1 Transcription factor, fungi [Penicillium expansum] KGO61231.1 Transcription factor, fungi [Penicillium expansum] KGO69969.1 Transcription factor, fungi [Penicillium expansum]
PEX2_031470	4.33127	Pectin lyase fold/virulence factor [Penicillium expansum] KGO48430.1 Pectin lyase fold/virulence factor [Penicillium expansum] KGO49376.1 Pectin lyase fold/virulence factor [Penicillium expansum] KGO68040.1 Pectin lyase fold/virulence factor [Penicillium expansum]
PEX2_011950	4.33093	hypothetical protein PEX2_011950 [Penicillium expansum] KGO45398.1 hypothetical protein PEXP_061820 [Penicillium expansum] KGO51046.1 hypothetical protein PEX1_048680 [Penicillium expansum] KGO62159.1 hypothetical protein PEX2_011950 [Penicillium expansum]
PEX2_020810	4.32999	Transcription factor, fungi [Penicillium expansum] KGO44050.1 Transcription factor, fungi [Penicillium expansum] KGO57639.1 Transcription factor, fungi [Penicillium expansum] KGO72828.1 Transcription factor, fungi [Penicillium expansum]
PEX2_051670	4.32956	Alcohol dehydrogenase superfamily, zinc-type [Penicillium expansum] KGO39147.1 Alcohol dehydrogenase superfamily, zinc-type [Penicillium expansum] KGO44027.1 Alcohol dehydrogenase superfamily, zinc-type [Penicillium expansum] KGO49469.1 Alcohol dehydrogenase superfamily, zinc-type [Penicillium expansum]
PEX2_099830	4.32933	Short-chain dehydrogenase/reductase SDR [Penicillium expansum] KGO60967.1 Short-chain dehydrogenase/reductase SDR [Penicillium expansum]
PEX2_094010	4.32558	Peroxisome membrane protein, Pex16 [Penicillium expansum] KGO47048.1 Peroxisome membrane protein, Pex16 [Penicillium expansum] KGO59046.1 Peroxisome membrane protein, Pex16 [Penicillium expansum] KGO70848.1 Peroxisome membrane protein, Pex16 [Penicillium expansum]
PEX2_092500	4.32192	Cell wall beta-glucan synthesis [Penicillium expansum] KGO41038.1 Cell wall beta-glucan synthesis [Penicillium expansum] KGO58895.1 Cell wall beta-glucan synthesis [Penicillium expansum]
PEX2_048940	4.32126	hypothetical protein PEX2_048940 [Penicillium expansum] KGO46412.1 hypothetical protein PEXP_099690 [Penicillium expansum] KGO52506.1 hypothetical protein PEX2_048940 [Penicillium expansum]
PEX2_049820	4.32044	Major facilitator superfamily domain, general substrate transporter [Penicillium expansum] KGO48570.1 Major facilitator superfamily domain, general substrate transporter [Penicillium expansum] KGO55494.1 Major facilitator superfamily domain, general substrate transporter [Penicillium expansum] KGO59200.1 Major facilitator superfamily domain, general substrate transporter [Penicillium expansum]
PEX2_020940	4.3141	Vps5 C-terminal [Penicillium expansum] KGO46139.1 Vps5 C-terminal [Penicillium expansum] KGO51489.1 Vps5 C-terminal [Penicillium expansum] KGO60436.1 Vps5 C-terminal [Penicillium expansum]
PEX2_048680	4.31359	Major facilitator superfamily domain, general substrate transporter [Penicillium expansum] KGO46386.1 Major facilitator superfamily domain, general substrate transporter [Penicillium expansum] KGO52480.1 Major facilitator superfamily domain, general substrate transporter [Penicillium expansum] KGO69125.1 Major facilitator superfamily domain, general substrate transporter [Penicillium expansum]
PEX2_062070	4.31321	Transcription factor, fungi [Penicillium expansum] KGO46564.1 Transcription factor, fungi [Penicillium expansum] KGO53599.1 Transcription factor, fungi [Penicillium expansum] KGO65865.1 Transcription factor, fungi [Penicillium expansum]
PEX2_105930	4.3131	Methylmalonate-semialdehyde dehydrogenase [Penicillium expansum] KGO37690.1 Methylmalonate-semialdehyde dehydrogenase [Penicillium expansum] KGO49959.1 Methylmalonate-semialdehyde dehydrogenase [Penicillium expansum] KGO73546.1 Methylmalonate-semialdehyde dehydrogenase [Penicillium expansum]
PEX2_079980	4.30721	Acyl-CoA N-acyltransferase [Penicillium expansum] KGO42349.1 Acyl-CoA N-acyltransferase [Penicillium expansum] KGO56391.1 Acyl-CoA N-acyltransferase [Penicillium expansum]
PEX2_033160	4.3071	hypothetical protein PEX2_033160 [Penicillium expansum] KGO41586.1 hypothetical protein PEXP_088100 [Penicillium expansum] KGO60177.1 hypothetical protein PEX2_033160 [Penicillium expansum] KGO65984.1 hypothetical protein PEX1_037210 [Penicillium expansum]
PEX2_054530	4.30608	Male sterility, NAD-binding [Penicillium expansum] KGO48123.1 Male sterility, NAD-binding [Penicillium expansum] KGO59875.1 Male sterility, NAD-binding [Penicillium expansum] KGO69323.1 Male sterility, NAD-binding [Penicillium expansum]
PEX2_017110	4.3031	hypothetical protein PEX2_017110 [Penicillium expansum] KGO38493.1 hypothetical protein PEXP_055710 [Penicillium expansum] KGO61805.1 hypothetical protein PEX2_017110 [Penicillium expansum] KGO72723.1 hypothetical protein PEX1_057540 [Penicillium expansum]
PEX2_020430	4.30243	RecF/RecN/SMC [Penicillium expansum] KGO44088.1 RecF/RecN/SMC [Penicillium expansum] KGO57599.1 RecF/RecN/SMC [Penicillium expansum] KGO69751.1 RecF/RecN/SMC [Penicillium expansum]
PEX2_061200	4.30161	Tetratricopeptide-like helical [Penicillium expansum] KGO46651.1 Tetratricopeptide-like helical [Penicillium expansum] KGO53512.1 Tetratricopeptide-like helical [Penicillium expansum] KGO66214.1 Tetratricopeptide-like helical [Penicillium expansum]
PEX2_102540	4.29986	PAK-box/P21-Rho-binding [Penicillium expansum] KGO61180.1 PAK-box/P21-Rho-binding [Penicillium expansum]
PEX2_095310	4.29966	Dehydrogenase, multihelical [Penicillium expansum] KGO41449.1 Dehydrogenase, multihelical [Penicillium expansum] KGO50833.1 Dehydrogenase, multihelical [Penicillium expansum]
PEX2_069390	4.29568	Mtw1 kinetochore complex, DSN1 [Penicillium expansum] KGO56039.1 Mtw1 kinetochore complex, DSN1 [Penicillium expansum] KGO58429.1 Mtw1 kinetochore complex, DSN1 [Penicillium expansum]
PEX2_030470	4.29393	Alpha/beta hydrolase fold-3 [Penicillium expansum] KGO45720.1 Alpha/beta hydrolase fold-3 [Penicillium expansum] KGO55229.1 Alpha/beta hydrolase fold-3 [Penicillium expansum]
PEX2_012300	4.29047	protein of unknown function DUF292, eukaryotic [Penicillium expansum] KGO62194.1 protein of unknown function DUF292, eukaryotic [Penicillium expansum]
PEX2_072160	4.28984	hypothetical protein PEX2_072160 [Penicillium expansum] KGO38893.1 hypothetical protein PEXP_050090 [Penicillium expansum] KGO59141.1 hypothetical protein PEX2_072160 [Penicillium expansum]
PEX2_040950	4.28876	Zinc finger, RING-type [Penicillium expansum] KGO45765.1 Zinc finger, RING-type [Penicillium expansum] KGO57965.1 Zinc finger, RING-type [Penicillium expansum]
PEX2_053810	4.28461	hypothetical protein PEX2_053810 [Penicillium expansum] KGO48051.1 hypothetical protein PEXP_039150 [Penicillium expansum] KGO59803.1 hypothetical protein PEX2_053810 [Penicillium expansum] KGO72059.1 hypothetical protein PEX1_023950 [Penicillium expansum]
PEX2_109870	4.28318	Proliferating cell nuclear antigen, PCNA [Penicillium expansum] KGO43282.1 Proliferating cell nuclear antigen, PCNA [Penicillium expansum] KGO44982.1 Proliferating cell nuclear antigen, PCNA [Penicillium expansum] KGO52338.1 Proliferating cell nuclear antigen, PCNA [Penicillium expansum]
PEX2_095900	4.2784	Pyruvate/Phosphoenolpyruvate kinase [Penicillium expansum] KGO36435.1 Pyruvate/Phosphoenolpyruvate kinase [Penicillium expansum] KGO38091.1 Pyruvate/Phosphoenolpyruvate kinase [Penicillium expansum] KGO50933.1 Pyruvate/Phosphoenolpyruvate kinase [Penicillium expansum]
PEX2_041200	4.27807	hypothetical protein PEX2_041200 [Penicillium expansum] KGO45740.1 hypothetical protein PEXP_018630 [Penicillium expansum] KGO57990.1 hypothetical protein PEX2_041200 [Penicillium expansum] KGO72201.1 hypothetical protein PEX1_023040 [Penicillium expansum]
PEX2_073920	4.27562	DNA polymerase III, clamp loader complex, gamma/delta/delta subunit, C-terminal [Penicillium expansum] KGO37555.1 DNA polymerase III, clamp loader complex, gamma/delta/delta subunit, C-terminal [Penicillium expansum] KGO59277.1 DNA polymerase III, clamp loader complex, gamma/delta/delta subunit, C-terminal [Penicillium expansum] KGO71397.1 DNA polymerase III, clamp loader complex, gamma/delta/del…
PEX2_011040	4.27406	Synaptobrevin [Penicillium expansum] KGO63303.1 Synaptobrevin [Penicillium expansum]
PEX2_040290	4.27362	Uncharacterized protein PEX2_040290 [Penicillium expansum] KGO45831.1 Uncharacterized protein PEXP_019540 [Penicillium expansum] KGO57878.1 Uncharacterized protein PEX2_040290 [Penicillium expansum]
PEX2_046590	4.2733	Acyltransferase 3 [Penicillium expansum] KGO39634.1 Acyltransferase 3 [Penicillium expansum] KGO54511.1 Acyltransferase 3 [Penicillium expansum] KGO62633.1 Acyltransferase 3 [Penicillium expansum]
PEX2_026260	4.26989	hypothetical protein PEX2_026260 [Penicillium expansum] KGO38307.1 hypothetical protein PEXP_100450 [Penicillium expansum] KGO54088.1 hypothetical protein PEX2_026260 [Penicillium expansum] KGO66334.1 hypothetical protein PEX1_052320 [Penicillium expansum]
PEX2_065120	4.26688	Translation elongation/initiation factor/Ribosomal, beta-barrel [Penicillium expansum] KGO48949.1 Translation elongation/initiation factor/Ribosomal, beta-barrel [Penicillium expansum] KGO51792.1 Translation elongation/initiation factor/Ribosomal, beta-barrel [Penicillium expansum] KGO68654.1 Translation elongation/initiation factor/Ribosomal, beta-barrel [Penicillium expansum]
PEX2_107480	4.26218	Mitochondrial distribution and morphology family 33, fungi [Penicillium expansum] KGO52089.1 Mitochondrial distribution and morphology family 33, fungi [Penicillium expansum] KGO53335.1 Mitochondrial distribution and morphology family 33, fungi [Penicillium expansum]
PEX2_095460	4.25449	Aldolase-type TIM barrel [Penicillium expansum] KGO38897.1 Aldolase-type TIM barrel [Penicillium expansum] KGO47458.1 Aldolase-type TIM barrel [Penicillium expansum] KGO50889.1 Aldolase-type TIM barrel [Penicillium expansum]
PEX2_023820	4.24899	Vacuolar (H+)-ATPase G subunit [Penicillium expansum] KGO43103.1 Vacuolar (H+)-ATPase G subunit [Penicillium expansum] KGO53854.1 Vacuolar (H+)-ATPase G subunit [Penicillium expansum] KGO56465.1 Vacuolar (H+)-ATPase G subunit [Penicillium expansum]
PEX2_104850	4.23987	protein of unknown function DUF2013 [Penicillium expansum] KGO37797.1 protein of unknown function DUF2013 [Penicillium expansum] KGO49852.1 protein of unknown function DUF2013 [Penicillium expansum]
PEX2_078210	4.23984	DNA-directed DNA polymerase, family B [Penicillium expansum] KGO42172.1 DNA-directed DNA polymerase, family B [Penicillium expansum] KGO56214.1 DNA-directed DNA polymerase, family B [Penicillium expansum] KGO65206.1 DNA-directed DNA polymerase, family B [Penicillium expansum]
PEX2_001620	4.23811	Structural maintenance of chromosomes protein [Penicillium expansum] KGO48697.1 Structural maintenance of chromosomes protein [Penicillium expansum] KGO56026.1 Structural maintenance of chromosomes protein [Penicillium expansum] KGO57188.1 Structural maintenance of chromosomes protein [Penicillium expansum]
PEX2_045800	4.22415	hypothetical protein PEX2_045800 [Penicillium expansum] KGO62554.1 hypothetical protein PEX2_045800 [Penicillium expansum]
PEX2_024750	4.21641	Uncharacterized protein family UPF0662 [Penicillium expansum] KGO44906.1 Uncharacterized protein family UPF0662 [Penicillium expansum] KGO53996.1 Uncharacterized protein family UPF0662 [Penicillium expansum] KGO59075.1 Uncharacterized protein family UPF0662 [Penicillium expansum]
PEX2_107760	4.21493	Sec1-like protein [Penicillium expansum] KGO41753.1 Sec1-like protein [Penicillium expansum] KGO52117.1 Sec1-like protein [Penicillium expansum] KGO72560.1 Sec1-like protein [Penicillium expansum]
PEX2_011010	4.21238	Oligosaccaryltransferase [Penicillium expansum] KGO37598.1 Oligosaccaryltransferase [Penicillium expansum] KGO53723.1 Oligosaccaryltransferase [Penicillium expansum] KGO63300.1 Oligosaccaryltransferase [Penicillium expansum]
PEX2_105240	4.21085	Glycosyl transferase, family 28, C-terminal [Penicillium expansum] KGO37759.1 Glycosyl transferase, family 28, C-terminal [Penicillium expansum] KGO49890.1 Glycosyl transferase, family 28, C-terminal [Penicillium expansum] KGO70860.1 Glycosyl transferase, family 28, C-terminal [Penicillium expansum]
PEX2_051360	4.21075	Proteasome A-type subunit [Penicillium expansum] KGO39116.1 Proteasome A-type subunit [Penicillium expansum] KGO49438.1 Proteasome A-type subunit [Penicillium expansum] KGO65850.1 Proteasome A-type subunit [Penicillium expansum]
PEX2_064620	4.1974	Homeodomain [Penicillium expansum] KGO47712.1 Homeodomain [Penicillium expansum] KGO52000.1 Homeodomain [Penicillium expansum] KGO73194.1 Homeodomain [Penicillium expansum]
PEX2_033620	4.1954	Triosephosphate isomerase [Penicillium expansum] KGO41540.1 Triosephosphate isomerase [Penicillium expansum] KGO60223.1 Triosephosphate isomerase [Penicillium expansum] KGO68749.1 Triosephosphate isomerase [Penicillium expansum]
PEX2_076010	4.19077	Rho GTPase activation protein [Penicillium expansum] KGO41899.1 Rho GTPase activation protein [Penicillium expansum] KGO56648.1 Rho GTPase activation protein [Penicillium expansum] KGO72018.1 Rho GTPase activation protein [Penicillium expansum]
PEX2_053750	4.18998	ABC transporter, integral membrane type 1 [Penicillium expansum] KGO59797.1 ABC transporter, integral membrane type 1 [Penicillium expansum]
PEX2_033510	4.18407	Vacuolar protein 8 [Penicillium expansum] KGO41551.1 Vacuolar protein 8 [Penicillium expansum] KGO60212.1 Vacuolar protein 8 [Penicillium expansum] KGO68738.1 Vacuolar protein 8 [Penicillium expansum]
PEX2_096630	4.18215	hypothetical protein PEX2_096630 [Penicillium expansum] KGO40755.1 hypothetical protein PEXP_085670 [Penicillium expansum] KGO51123.1 hypothetical protein PEX2_096630 [Penicillium expansum] KGO66192.1 hypothetical protein PEX1_049810 [Penicillium expansum]
PEX2_058420	4.18135	Guanine-nucleotide dissociation stimulator CDC25 [Penicillium expansum] KGO40037.1 Guanine-nucleotide dissociation stimulator CDC25 [Penicillium expansum] KGO53199.1 Guanine-nucleotide dissociation stimulator CDC25 [Penicillium expansum] KGO66530.1 Guanine-nucleotide dissociation stimulator CDC25 [Penicillium expansum]
PEX2_048030	4.17935	Coatomer alpha subunit [Penicillium expansum] KGO48373.1 Coatomer alpha subunit [Penicillium expansum] KGO52904.1 Coatomer alpha subunit [Penicillium expansum] KGO55782.1 Coatomer alpha subunit [Penicillium expansum]
PEX2_099860	4.17553	hypothetical protein PEX2_099860 [Penicillium expansum] KGO44456.1 hypothetical protein PEX1_042930 [Penicillium expansum] KGO60970.1 hypothetical protein PEX2_099860 [Penicillium expansum]
PEX2_087380	4.17526	Armadillo-like helical [Penicillium expansum] KGO35880.1 Armadillo-like helical [Penicillium expansum] KGO43472.1 Armadillo-like helical [Penicillium expansum] KGO60556.1 Armadillo-like helical [Penicillium expansum]
PEX2_066800	4.16868	Fungal chitin synthase [Penicillium expansum] KGO46289.1 Fungal chitin synthase [Penicillium expansum] KGO58170.1 Fungal chitin synthase [Penicillium expansum] KGO63769.1 Fungal chitin synthase [Penicillium expansum]
PEX2_095990	4.16742	Glycoside hydrolase, superfamily [Penicillium expansum] KGO51054.1 Glycoside hydrolase, superfamily [Penicillium expansum]
PEX2_055530	4.16636	ATPase, F1 complex beta subunit/V1 complex, C-terminal [Penicillium expansum] KGO40488.1 ATPase, F1 complex beta subunit/V1 complex, C-terminal [Penicillium expansum] KGO55445.1 ATPase, F1 complex beta subunit/V1 complex, C-terminal [Penicillium expansum] KGO59712.1 ATPase, F1 complex beta subunit/V1 complex, C-terminal [Penicillium expansum]
PEX2_019680	4.16278	protein of unknown function DUF2404 [Penicillium expansum] KGO37309.1 protein of unknown function DUF2404 [Penicillium expansum] KGO57524.1 protein of unknown function DUF2404 [Penicillium expansum] KGO64702.1 protein of unknown function DUF2404 [Penicillium expansum]
PEX2_033890	4.15708	Peptidase M1, alanine aminopeptidase/leukotriene A4 hydrolase [Penicillium expansum] KGO36645.1 Peptidase M1, alanine aminopeptidase/leukotriene A4 hydrolase [Penicillium expansum] KGO60400.1 Peptidase M1, alanine aminopeptidase/leukotriene A4 hydrolase [Penicillium expansum] KGO69099.1 Peptidase M1, alanine aminopeptidase/leukotriene A4 hydrolase [Penicillium expansum]
PEX2_107690	4.14891	Proteasome maturation factor UMP1 [Penicillium expansum] KGO41760.1 Proteasome maturation factor UMP1 [Penicillium expansum] KGO52110.1 Proteasome maturation factor UMP1 [Penicillium expansum] KGO65159.1 Proteasome maturation factor UMP1 [Penicillium expansum]
PEX2_040130	4.1414	Calcium/calmodulin-dependent/calcium-dependent protein kinase [Penicillium expansum] KGO45847.1 Calcium/calmodulin-dependent/calcium-dependent protein kinase [Penicillium expansum] KGO57862.1 Calcium/calmodulin-dependent/calcium-dependent protein kinase [Penicillium expansum] KGO61597.1 Calcium/calmodulin-dependent/calcium-dependent protein kinase [Penicillium expansum]
PEX2_036140	4.13853	Myotubularin-like protein [Penicillium expansum] KGO44281.1 Myotubularin-like protein [Penicillium expansum] KGO60107.1 Myotubularin-like protein [Penicillium expansum] KGO68895.1 Myotubularin-like protein [Penicillium expansum]
PEX2_105610	4.1344	Uncharacterized protein PEX2_105610 [Penicillium expansum] KGO37722.1 Uncharacterized protein PEXP_077380 [Penicillium expansum] KGO49927.1 Uncharacterized protein PEX2_105610 [Penicillium expansum] KGO65528.1 Uncharacterized protein PEX1_079500 [Penicillium expansum]
PEX2_084700	4.12915	Uncharacterized protein PEX2_084700 [Penicillium expansum] KGO36297.1 Uncharacterized protein PEXP_103640 [Penicillium expansum] KGO58031.1 Uncharacterized protein PEX2_084700 [Penicillium expansum] KGO62786.1 Uncharacterized protein PEX1_098570 [Penicillium expansum]
PEX2_020330	4.11732	2-phosphoglycolate phosphatase, eukaryotic [Penicillium expansum] KGO57589.1 2-phosphoglycolate phosphatase, eukaryotic [Penicillium expansum]
PEX2_047380	4.11549	Lipopolysaccharide-modifying protein [Penicillium expansum] KGO55023.1 Lipopolysaccharide-modifying protein [Penicillium expansum] KGO62712.1 Lipopolysaccharide-modifying protein [Penicillium expansum]
PEX2_001300	4.10898	Peptidase S12, aminopeptidase DmpB, domain C [Penicillium expansum] KGO41692.1 Peptidase S12, aminopeptidase DmpB, domain C [Penicillium expansum] KGO48728.1 Peptidase S12, aminopeptidase DmpB, domain C [Penicillium expansum] KGO57156.1 Peptidase S12, aminopeptidase DmpB, domain C [Penicillium expansum]
PEX2_013350	4.10658	FAD linked oxidase, N-terminal [Penicillium expansum] KGO49124.1 FAD linked oxidase, N-terminal [Penicillium expansum] KGO62122.1 FAD linked oxidase, N-terminal [Penicillium expansum]
PEX2_060320	4.10594	Oligopeptide transporter OPT superfamily [Penicillium expansum] KGO44770.1 Oligopeptide transporter OPT superfamily [Penicillium expansum] KGO46724.1 Oligopeptide transporter OPT superfamily [Penicillium expansum] KGO53425.1 Oligopeptide transporter OPT superfamily [Penicillium expansum]
PEX2_018830	4.10183	Zinc finger, RING/FYVE/PHD-type [Penicillium expansum] KGO62476.1 Zinc finger, RING/FYVE/PHD-type [Penicillium expansum] KGO72540.1 Zinc finger, RING/FYVE/PHD-type [Penicillium expansum]
PEX2_038870	4.09777	Protein of unknown function DUF962 [Penicillium expansum] KGO45873.1 Protein of unknown function DUF962 [Penicillium expansum] KGO54399.1 Protein of unknown function DUF962 [Penicillium expansum] KGO64582.1 Protein of unknown function DUF962 [Penicillium expansum]
PEX2_106050	4.09673	Thioredoxin [Penicillium expansum] KGO40263.1 Thioredoxin [Penicillium expansum] KGO49583.1 Thioredoxin [Penicillium expansum] KGO59592.1 Thioredoxin [Penicillium expansum]
PEX2_101540	4.08911	TRAPP II complex, Trs65 [Penicillium expansum] KGO54731.1 TRAPP II complex, Trs65 [Penicillium expansum] KGO60718.1 TRAPP II complex, Trs65 [Penicillium expansum]
PEX2_062210	4.08762	Protein of unknown function DUF3405 [Penicillium expansum] KGO46550.1 Protein of unknown function DUF3405 [Penicillium expansum] KGO53613.1 Protein of unknown function DUF3405 [Penicillium expansum] KGO62156.1 Protein of unknown function DUF3405 [Penicillium expansum]
PEX2_051070	4.0841	Eukaryotic phosphomannomutase [Penicillium expansum] KGO39088.1 Eukaryotic phosphomannomutase [Penicillium expansum] KGO49409.1 Eukaryotic phosphomannomutase [Penicillium expansum] KGO63884.1 Eukaryotic phosphomannomutase [Penicillium expansum]
PEX2_047530	4.07489	DNA primase, large subunit, eukaryotic/archaeal [Penicillium expansum] KGO39727.1 DNA primase, large subunit, eukaryotic/archaeal [Penicillium expansum] KGO62727.1 DNA primase, large subunit, eukaryotic/archaeal [Penicillium expansum] KGO65521.1 DNA primase, large subunit, eukaryotic/archaeal [Penicillium expansum]
PEX2_101100	4.07329	Glycine cleavage T-protein, N-terminal [Penicillium expansum] KGO36817.1 Glycine cleavage T-protein, N-terminal [Penicillium expansum] KGO60845.1 Glycine cleavage T-protein, N-terminal [Penicillium expansum] KGO72393.1 Glycine cleavage T-protein, N-terminal [Penicillium expansum]
PEX2_098780	4.0655	Vps5 C-terminal [Penicillium expansum] KGO44525.1 Vps5 C-terminal [Penicillium expansum] KGO55339.1 Vps5 C-terminal [Penicillium expansum] KGO56799.1 Vps5 C-terminal [Penicillium expansum]
PEX2_009640	4.06049	Conserved oligomeric Golgi complex, subunit 3 [Penicillium expansum] KGO36938.1 Conserved oligomeric Golgi complex, subunit 3 [Penicillium expansum] KGO43740.1 Conserved oligomeric Golgi complex, subunit 3 [Penicillium expansum] KGO51397.1 Conserved oligomeric Golgi complex, subunit 3 [Penicillium expansum]
PEX2_011470	4.05904	Sin3 associated polypeptide p18 [Penicillium expansum] KGO40660.1 Sin3 associated polypeptide p18 [Penicillium expansum] KGO59628.1 Sin3 associated polypeptide p18 [Penicillium expansum] KGO63358.1 Sin3 associated polypeptide p18 [Penicillium expansum]
PEX2_056640	4.05887	Aldehyde dehydrogenase, C-terminal [Penicillium expansum] KGO53021.1 Aldehyde dehydrogenase, C-terminal [Penicillium expansum] KGO69781.1 Aldehyde dehydrogenase, C-terminal [Penicillium expansum]
PEX2_046740	4.05388	WW/Rsp5/WWP [Penicillium expansum] KGO39649.1 WW/Rsp5/WWP [Penicillium expansum] KGO54165.1 WW/Rsp5/WWP [Penicillium expansum] KGO62648.1 WW/Rsp5/WWP [Penicillium expansum]
PEX2_071640	4.05041	Transcription factor, fungi [Penicillium expansum] KGO54681.1 Transcription factor, fungi [Penicillium expansum]
PEX2_027390	4.0451	Ammonium transporter [Penicillium expansum] KGO42664.1 Ammonium transporter [Penicillium expansum] KGO46192.1 Ammonium transporter [Penicillium expansum] KGO50416.1 Ammonium transporter [Penicillium expansum]
PEX2_054370	4.03623	Reticulon [Penicillium expansum] KGO44491.1 Reticulon [Penicillium expansum] KGO48107.1 Reticulon [Penicillium expansum] KGO59859.1 Reticulon [Penicillium expansum]
PEX2_034950	4.02818	Timeless protein [Penicillium expansum] KGO44786.1 Timeless protein [Penicillium expansum] KGO60317.1 Timeless protein [Penicillium expansum]
PEX2_001190	4.02724	BAR domain-containing family [Penicillium expansum] KGO48739.1 BAR domain-containing family [Penicillium expansum] KGO57145.1 BAR domain-containing family [Penicillium expansum] KGO66705.1 BAR domain-containing family [Penicillium expansum]
PEX2_088690	4.02134	Glycerol-3-phosphate O-acyltransferase [Penicillium expansum] KGO57470.1 Glycerol-3-phosphate O-acyltransferase [Penicillium expansum]
PEX2_038320	4.0201	Aldolase-type TIM barrel [Penicillium expansum] KGO54344.1 Aldolase-type TIM barrel [Penicillium expansum]
PEX2_001340	4.01532	ATPase, V1/A1 complex, subunit F [Penicillium expansum] KGO41688.1 ATPase, V1/A1 complex, subunit F [Penicillium expansum] KGO48724.1 ATPase, V1/A1 complex, subunit F [Penicillium expansum] KGO57160.1 ATPase, V1/A1 complex, subunit F [Penicillium expansum]
PEX2_076760	4.01239	Pyoverdine biosynthesis [Penicillium expansum] KGO39525.1 Pyoverdine biosynthesis [Penicillium expansum] KGO56848.1 Pyoverdine biosynthesis [Penicillium expansum]
PEX2_058790	4.00993	Mitochondrial carrier protein [Penicillium expansum] KGO40001.1 Mitochondrial carrier protein [Penicillium expansum] KGO53235.1 Mitochondrial carrier protein [Penicillium expansum] KGO68279.1 Mitochondrial carrier protein [Penicillium expansum]
PEX2_047400	3.99693	Thioredoxin [Penicillium expansum] KGO39714.1 Thioredoxin [Penicillium expansum] KGO62714.1 Thioredoxin [Penicillium expansum]
PEX2_078990	3.99661	Zinc finger, RING-type [Penicillium expansum] KGO42250.1 Zinc finger, RING-type [Penicillium expansum] KGO55427.1 Zinc finger, RING-type [Penicillium expansum] KGO56292.1 Zinc finger, RING-type [Penicillium expansum]
PEX2_018520	3.99598	Origin recognition complex, subunit 5 [Penicillium expansum] KGO46787.1 Origin recognition complex, subunit 5 [Penicillium expansum] KGO62445.1 Origin recognition complex, subunit 5 [Penicillium expansum]
PEX2_108150	3.99359	Glucose-methanol-choline oxidoreductase, C-terminal [Penicillium expansum] KGO41701.1 Glucose-methanol-choline oxidoreductase, C-terminal [Penicillium expansum] KGO52156.1 Glucose-methanol-choline oxidoreductase, C-terminal [Penicillium expansum] KGO72437.1 Glucose-methanol-choline oxidoreductase, C-terminal [Penicillium expansum]
PEX2_002420	3.98798	hypothetical protein PEX2_002420 [Penicillium expansum] KGO45501.1 hypothetical protein PEXP_061290 [Penicillium expansum] KGO56086.1 hypothetical protein PEX1_095840 [Penicillium expansum] KGO57268.1 hypothetical protein PEX2_002420 [Penicillium expansum]
PEX2_065070	3.98383	WASH complex, F-actin capping protein, alpha subunit [Penicillium expansum] KGO48944.1 WASH complex, F-actin capping protein, alpha subunit [Penicillium expansum] KGO51787.1 WASH complex, F-actin capping protein, alpha subunit [Penicillium expansum] KGO68649.1 WASH complex, F-actin capping protein, alpha subunit [Penicillium expansum]
PEX2_027560	3.96866	hypothetical protein PEX2_027560 [Penicillium expansum] KGO42681.1 hypothetical protein PEXP_025520 [Penicillium expansum] KGO50433.1 hypothetical protein PEX2_027560 [Penicillium expansum] KGO71538.1 hypothetical protein PEX1_016120 [Penicillium expansum]
PEX2_003320	3.96841	hypothetical protein PEX2_003320 [Penicillium expansum] KGO56978.1 hypothetical protein PEX2_003320 [Penicillium expansum]
PEX2_029190	3.96024	Cleavage/polyadenylation specificity factor, A subunit, C-terminal [Penicillium expansum] KGO39385.1 Cleavage/polyadenylation specificity factor, A subunit, C-terminal [Penicillium expansum] KGO55101.1 Cleavage/polyadenylation specificity factor, A subunit, C-terminal [Penicillium expansum] KGO66787.1 Cleavage/polyadenylation specificity factor, A subunit, C-terminal [Penicillium expansum]
PEX2_079120	3.9579	Aldehyde dehydrogenase, C-terminal [Penicillium expansum] KGO42263.1 Aldehyde dehydrogenase, C-terminal [Penicillium expansum] KGO55414.1 Aldehyde dehydrogenase, C-terminal [Penicillium expansum] KGO56305.1 Aldehyde dehydrogenase, C-terminal [Penicillium expansum]
PEX2_017190	3.95587	Cytochrome b561/ferric reductase transmembrane [Penicillium expansum] KGO38485.1 Cytochrome b561/ferric reductase transmembrane [Penicillium expansum] KGO61813.1 Cytochrome b561/ferric reductase transmembrane [Penicillium expansum] KGO67050.1 Cytochrome b561/ferric reductase transmembrane [Penicillium expansum]
PEX2_087230	3.95312	SEC7-like, alpha orthogonal bundle [Penicillium expansum] KGO35865.1 SEC7-like, alpha orthogonal bundle [Penicillium expansum] KGO60541.1 SEC7-like, alpha orthogonal bundle [Penicillium expansum] KGO64433.1 SEC7-like, alpha orthogonal bundle [Penicillium expansum]
PEX2_002340	3.95113	Adenosine kinase [Penicillium expansum] KGO45509.1 Adenosine kinase [Penicillium expansum] KGO56094.1 Adenosine kinase [Penicillium expansum] KGO57260.1 Adenosine kinase [Penicillium expansum]
PEX2_073170	3.93578	Creatinase [Penicillium expansum] KGO36040.1 Creatinase [Penicillium expansum] KGO59362.1 Creatinase [Penicillium expansum] KGO66691.1 Creatinase [Penicillium expansum]
PEX2_003850	3.93252	Tetratricopeptide-like helical [Penicillium expansum] KGO42910.1 Tetratricopeptide-like helical [Penicillium expansum] KGO57031.1 Tetratricopeptide-like helical [Penicillium expansum] KGO62291.1 Tetratricopeptide-like helical [Penicillium expansum]
PEX2_033000	3.9288	ATPase, F0/V0 complex, subunit C [Penicillium expansum] KGO41602.1 ATPase, F0/V0 complex, subunit C [Penicillium expansum] KGO60161.1 ATPase, F0/V0 complex, subunit C [Penicillium expansum] KGO65968.1 ATPase, F0/V0 complex, subunit C [Penicillium expansum]
PEX2_030620	3.92397	hypothetical protein PEX2_030620 [Penicillium expansum] KGO55358.1 hypothetical protein PEX2_030620 [Penicillium expansum]
PEX2_009790	3.91349	hypothetical protein PEX2_009790 [Penicillium expansum] KGO36923.1 hypothetical protein PEXP_007230 [Penicillium expansum] KGO51412.1 hypothetical protein PEX2_009790 [Penicillium expansum] KGO52943.1 hypothetical protein PEX1_085080 [Penicillium expansum]
PEX2_048920	3.91205	hypothetical protein PEX2_048920 [Penicillium expansum] KGO45979.1 hypothetical protein PEX1_105330 [Penicillium expansum] KGO46410.1 hypothetical protein PEXP_099670 [Penicillium expansum] KGO52504.1 hypothetical protein PEX2_048920 [Penicillium expansum]
PEX2_003540	3.91025	Organic solute transporter Ost-alpha [Penicillium expansum] KGO42879.1 Organic solute transporter Ost-alpha [Penicillium expansum] KGO56010.1 Organic solute transporter Ost-alpha [Penicillium expansum] KGO57000.1 Organic solute transporter Ost-alpha [Penicillium expansum]
PEX2_054590	3.89843	hypothetical protein PEX2_054590 [Penicillium expansum] KGO48129.1 hypothetical protein PEXP_039930 [Penicillium expansum] KGO59881.1 hypothetical protein PEX2_054590 [Penicillium expansum] KGO69317.1 hypothetical protein PEX1_010290 [Penicillium expansum]
PEX2_026310	3.89659	Proteasome A-type subunit [Penicillium expansum] KGO38302.1 Proteasome A-type subunit [Penicillium expansum] KGO54093.1 Proteasome A-type subunit [Penicillium expansum] KGO66329.1 Proteasome A-type subunit [Penicillium expansum]
PEX2_046830	3.89446	Protein of unknown function DUF788, TMEM208 [Penicillium expansum] KGO39658.1 Protein of unknown function DUF788, TMEM208 [Penicillium expansum] KGO45297.1 Protein of unknown function DUF788, TMEM208 [Penicillium expansum] KGO62657.1 Protein of unknown function DUF788, TMEM208 [Penicillium expansum]
PEX2_073100	3.89124	hypothetical protein PEX2_073100 [Penicillium expansum] KGO36033.1 hypothetical protein PEXP_075520 [Penicillium expansum] KGO59355.1 hypothetical protein PEX2_073100 [Penicillium expansum] KGO66698.1 hypothetical protein PEX1_097470 [Penicillium expansum]
PEX2_091640	3.88811	Uncharacterized protein PEX2_091640 [Penicillium expansum] KGO58786.1 Uncharacterized protein PEX2_091640 [Penicillium expansum]
PEX2_026770	3.87495	hypothetical protein PEX2_026770 [Penicillium expansum] KGO42601.1 hypothetical protein PEXP_024720 [Penicillium expansum] KGO50354.1 hypothetical protein PEX2_026770 [Penicillium expansum] KGO67310.1 hypothetical protein PEX1_035890 [Penicillium expansum]
PEX2_094650	3.87288	ATPase, V1 complex, subunit B [Penicillium expansum] KGO50999.1 ATPase, V1 complex, subunit B [Penicillium expansum]
PEX2_035320	3.87235	Thymidylate synthase [Penicillium expansum] KGO44824.1 Thymidylate synthase [Penicillium expansum] KGO60354.1 Thymidylate synthase [Penicillium expansum] KGO69559.1 Thymidylate synthase [Penicillium expansum]
PEX2_006960	3.87156	Protein of unknown function DUF726 [Penicillium expansum] KGO47466.1 Protein of unknown function DUF726 [Penicillium expansum] KGO51620.1 Protein of unknown function DUF726 [Penicillium expansum] KGO68716.1 Protein of unknown function DUF726 [Penicillium expansum]
PEX2_010330	3.86602	hypothetical protein PEX2_010330 [Penicillium expansum] KGO36869.1 hypothetical protein PEXP_006680 [Penicillium expansum] KGO51466.1 hypothetical protein PEX2_010330 [Penicillium expansum] KGO65495.1 hypothetical protein PEX1_090880 [Penicillium expansum]
PEX2_103430	3.86291	Uncharacterized protein PEX2_103430 [Penicillium expansum] KGO37939.1 Uncharacterized protein PEXP_079550 [Penicillium expansum] KGO49710.1 Uncharacterized protein PEX2_103430 [Penicillium expansum]
PEX2_068040	3.86196	hypothetical protein PEX2_068040 [Penicillium expansum] KGO42721.1 hypothetical protein PEXP_022500 [Penicillium expansum] KGO58294.1 hypothetical protein PEX2_068040 [Penicillium expansum] KGO60688.1 hypothetical protein PEX1_038580 [Penicillium expansum]
PEX2_034680	3.86121	Amino acid transporter, transmembrane [Penicillium expansum] KGO45010.1 Amino acid transporter, transmembrane [Penicillium expansum] KGO60290.1 Amino acid transporter, transmembrane [Penicillium expansum]
PEX2_087430	3.86028	Uncharacterized protein PEX2_087430 [Penicillium expansum] KGO35885.1 Uncharacterized protein PEXP_036730 [Penicillium expansum] KGO43477.1 Uncharacterized protein PEX1_088050 [Penicillium expansum] KGO60561.1 Uncharacterized protein PEX2_087430 [Penicillium expansum]
PEX2_085000	3.85477	Acetamidase/Formamidase [Penicillium expansum] KGO61425.1 Acetamidase/Formamidase [Penicillium expansum] KGO72356.1 Acetamidase/Formamidase [Penicillium expansum]
PEX2_001730	3.85126	Arp2/3 complex, 34kDa subunit p34-Arc [Penicillium expansum] KGO48686.1 Arp2/3 complex, 34kDa subunit p34-Arc [Penicillium expansum] KGO57199.1 Arp2/3 complex, 34kDa subunit p34-Arc [Penicillium expansum] KGO67330.1 Arp2/3 complex, 34kDa subunit p34-Arc [Penicillium expansum]
PEX2_073490	3.84576	Ferrochelatase [Penicillium expansum] KGO36072.1 Ferrochelatase [Penicillium expansum] KGO59189.1 Ferrochelatase [Penicillium expansum] KGO59394.1 Ferrochelatase [Penicillium expansum]
PEX2_020770	3.84564	hypothetical protein PEX2_020770 [Penicillium expansum] KGO44054.1 hypothetical protein PEXP_055090 [Penicillium expansum] KGO57635.1 hypothetical protein PEX2_020770 [Penicillium expansum] KGO72825.1 hypothetical protein PEX1_057880 [Penicillium expansum]
PEX2_025280	3.83881	Synaptobrevin [Penicillium expansum] KGO49195.1 Synaptobrevin [Penicillium expansum] KGO50740.1 Synaptobrevin [Penicillium expansum] KGO54126.1 Synaptobrevin [Penicillium expansum]
PEX2_073090	3.83603	Cyclin C/H/T/L [Penicillium expansum] KGO36032.1 Cyclin C/H/T/L [Penicillium expansum] KGO59354.1 Cyclin C/H/T/L [Penicillium expansum] KGO66699.1 Cyclin C/H/T/L [Penicillium expansum]
PEX2_056870	3.83488	Retrograde transport protein Dsl1 C-terminal [Penicillium expansum] KGO40193.1 Retrograde transport protein Dsl1 C-terminal [Penicillium expansum] KGO53044.1 Retrograde transport protein Dsl1 C-terminal [Penicillium expansum] KGO63473.1 Retrograde transport protein Dsl1 C-terminal [Penicillium expansum]
PEX2_076880	3.82922	hypothetical protein PEX2_076880 [Penicillium expansum] KGO39513.1 hypothetical protein PEXP_049280 [Penicillium expansum] KGO48441.1 hypothetical protein PEX1_021490 [Penicillium expansum] KGO56860.1 hypothetical protein PEX2_076880 [Penicillium expansum]
PEX2_007390	3.82833	protein of unknown function DUF4129 [Penicillium expansum] KGO38016.1 protein of unknown function DUF4129 [Penicillium expansum] KGO51534.1 protein of unknown function DUF4129 [Penicillium expansum] KGO66515.1 protein of unknown function DUF4129 [Penicillium expansum]
PEX2_080300	3.82158	6-phosphofructokinase, eukaryotic type [Penicillium expansum] KGO42381.1 6-phosphofructokinase, eukaryotic type [Penicillium expansum] KGO50027.1 6-phosphofructokinase, eukaryotic type [Penicillium expansum] KGO56423.1 6-phosphofructokinase, eukaryotic type [Penicillium expansum]
PEX2_053150	3.81727	Protein of unknown function DUF3759 [Penicillium expansum] KGO47984.1 Protein of unknown function DUF3759 [Penicillium expansum] KGO55714.1 Protein of unknown function DUF3759 [Penicillium expansum] KGO59737.1 Protein of unknown function DUF3759 [Penicillium expansum]
PEX2_100170	3.81339	Transcription factor, fungi [Penicillium expansum] KGO36724.1 Transcription factor, fungi [Penicillium expansum] KGO44109.1 Transcription factor, fungi [Penicillium expansum] KGO60752.1 Transcription factor, fungi [Penicillium expansum]
PEX2_044620	3.81319	Polyketide synthase, enoylreductase [Penicillium expansum] KGO62939.1 Polyketide synthase, enoylreductase [Penicillium expansum] KGO68604.1 Polyketide synthase, enoylreductase [Penicillium expansum]
PEX2_000760	3.80432	Histone deacetylase complex, subunit 2/3 [Penicillium expansum] KGO43373.1 Histone deacetylase complex, subunit 2/3 [Penicillium expansum] KGO57401.1 Histone deacetylase complex, subunit 2/3 [Penicillium expansum] KGO71028.1 Histone deacetylase complex, subunit 2/3 [Penicillium expansum]
PEX2_016310	3.79828	hypothetical protein PEX2_016310 [Penicillium expansum] KGO61726.1 hypothetical protein PEX2_016310 [Penicillium expansum]
PEX2_097420	3.79638	Peptidase S26A, signal peptidase I [Penicillium expansum] KGO43445.1 Peptidase S26A, signal peptidase I [Penicillium expansum] KGO45207.1 Peptidase S26A, signal peptidase I [Penicillium expansum] KGO56584.1 Peptidase S26A, signal peptidase I [Penicillium expansum]
PEX2_071010	3.79357	Lipase, class 3 [Penicillium expansum] KGO38237.1 Lipase, class 3 [Penicillium expansum] KGO54568.1 Lipase, class 3 [Penicillium expansum] KGO70190.1 Lipase, class 3 [Penicillium expansum]
PEX2_089290	3.79178	Major facilitator superfamily domain, general substrate transporter [Penicillium expansum] KGO39242.1 Major facilitator superfamily domain, general substrate transporter [Penicillium expansum] KGO40710.1 Major facilitator superfamily domain, general substrate transporter [Penicillium expansum] KGO54898.1 Major facilitator superfamily domain, general substrate transporter [Penicillium expansum]
PEX2_092780	3.79052	VHS subgroup [Penicillium expansum] KGO41010.1 VHS subgroup [Penicillium expansum] KGO58923.1 VHS subgroup [Penicillium expansum] KGO65406.1 VHS subgroup [Penicillium expansum]
PEX2_077620	3.79035	Homeodomain [Penicillium expansum] KGO42113.1 Homeodomain [Penicillium expansum] KGO56155.1 Homeodomain [Penicillium expansum] KGO66824.1 Homeodomain [Penicillium expansum]
PEX2_030790	3.78809	hypothetical protein PEX2_030790 [Penicillium expansum] KGO55375.1 hypothetical protein PEX2_030790 [Penicillium expansum]
PEX2_088230	3.78791	Glia maturation factor beta [Penicillium expansum] KGO35965.1 Glia maturation factor beta [Penicillium expansum] KGO60641.1 Glia maturation factor beta [Penicillium expansum] KGO65382.1 Glia maturation factor beta [Penicillium expansum]
PEX2_094710	3.7846	hypothetical protein PEX2_094710 [Penicillium expansum] KGO40656.1 hypothetical protein PEX1_031950 [Penicillium expansum] KGO41390.1 hypothetical protein PEXP_104660 [Penicillium expansum] KGO51005.1 hypothetical protein PEX2_094710 [Penicillium expansum]
PEX2_031360	3.77743	hypothetical protein PEX2_031360 [Penicillium expansum] KGO43286.1 hypothetical protein PEX1_088570 [Penicillium expansum] KGO48419.1 hypothetical protein PEXP_042210 [Penicillium expansum] KGO49365.1 hypothetical protein PEX2_031360 [Penicillium expansum]
PEX2_073110	3.7745	SecY/SEC61-alpha family [Penicillium expansum] KGO36034.1 SecY/SEC61-alpha family [Penicillium expansum] KGO59356.1 SecY/SEC61-alpha family [Penicillium expansum] KGO66697.1 SecY/SEC61-alpha family [Penicillium expansum] OQE12646.1 hypothetical protein PENVUL_c001G03013 [Penicillium vulpinum]
PEX2_027350	3.76589	Clathrin/coatomer adaptor, adaptin-like, N-terminal [Penicillium expansum] KGO50412.1 Clathrin/coatomer adaptor, adaptin-like, N-terminal [Penicillium expansum]
[truncated: 5,487 more rows]

## Sheet: Table S4
Table S4. List of the predicted effector protein genes in P. expansum at 6 and 9 hai.
[truncated: 483 more rows]
